# Supplementary material for: AMPK activator ATX-304 reduces oxidative stress and improves MASLD via metabolic switching
Source: JCI Insight. 2025 Apr 8;10(7):e179990. doi: 10.1172/jci.insight.179990 (PMC11981618; doi:10.1172/jci.insight.179990)
Supplement: Supplemental table 3 [file jciinsight-10-179990-s184.xlsx]

## Sheet: Index
S1. List of enriched pathways in the left lobe of CD-HFD compared to the left lobe of RD
S2. List of enriched pathways in the left lobe of CD-HFD_ATX304 compared to the left lobe of RD
S3. List of enriched pathways in the left lobe of CD-HFD+ATX304 compared to the left lobe of CD-HFD
S4. List of enriched pathways in the right median lobe of CD-HFD compared to the right median lobe of RD
S5. List of enriched pathways in the right median lobe of CD-HFD+ATX304 compared to the right median lobe of CD-RD
S6. List of enriched pathways in the right median lobe of CD-HFD+ATX304 compared to the right median lobe of CD-HFD

## Sheet: S1. 
Term	Adjusted P-value	Combined Score	Genes
Biosynthesis of unsaturated fatty acids	3.06668e-05	530.537	FADS2;ELOVL5;ELOVL2;ACOT2;ACOT4
Fatty acid elongation	0.00081854	301.548	ELOVL5;ELOVL2;ACOT2;ACOT4
PPAR signaling pathway	3.06668e-05	255.242	FADS2;FABP2;FABP4;FABP5;PLIN4;PLIN2;CD36
Metabolism of xenobiotics by cytochrome P450	3.06668e-05	244.709	CBR1;GSTM3;GSTM2;GSTP1;UGT2B15;CYP1A2;SULT2A1
Ubiquinone and other terpenoid-quinone biosynthesis	0.0263669	219.733	NQO1;GGCX
Pantothenate and CoA biosynthesis	0.00593429	218.351	ALDH3A2;VNN1;UPB1
Fatty acid biosynthesis	0.0412582	103.653	FASN;ACACA
Drug metabolism	0.00174613	93.7754	GSTM3;GSTM2;GSTP1;UGT2B15;CYP1A2;UPB1
Tryptophan metabolism	0.0268038	75.1284	ALDH3A2;CYP1A2;KYAT1
Fat digestion and absorption	0.0268038	72.4272	FABP2;APOA4;CD36
Retinol metabolism	0.0138335	71.2217	RETSAT;UGT2B15;CYP1A2;RDH16
Pyruvate metabolism	0.0321099	63.0296	ALDH3A2;PKLR;ACACA
Cholesterol metabolism	0.0334994	57.1877	APOC2;APOA4;CD36
Chemical carcinogenesis	0.00320491	51.2271	GSTM3;CBR1;GSTM2;GSTP1;UGT2B15;CYP1A2;EGFR;SULT2A1
Ribosome	0.00867055	49.3235	RPS5;RPL36A;RPL35;MRPS18A;RPL22L1;RPL9
Glutathione metabolism	0.0412582	46.4556	GSTM3;GSTM2;GSTP1
Steroid hormone biosynthesis	0.0468043	41.6696	UGT2B15;CYP1A2;CYP7B1
Focal adhesion	0.0241171	32.0754	TNXB;COL6A1;CAPN2;FLNA;PARVA;EGFR
Hepatocellular carcinoma	0.0347721	27.2844	GSTM3;NQO1;GSTM2;GSTP1;EGFR
Coronavirus disease	0.0328168	24.5306	RPS5;RPL36A;RPL35;RPL22L1;RPL9;EGFR

## Sheet: S2.
Term	Adjusted P-value	Combined Score	Genes
Peroxisome	5.8416e-10	701.422	NUDT7;ABCD3;ACSL1;ACOX1;EHHADH;PEX11A;PXMP2;MPV17;DECR2;SLC27A2;CRAT
Biosynthesis of unsaturated fatty acids	3.37555e-05	530.537	ACOX1;ELOVL2;ACOT2;ACOT1;ACOT4
PPAR signaling pathway	1.6141e-06	359.617	FABP4;FABP5;ACSL1;ACOX1;EHHADH;CD36;SLC27A2;SLC27A5
Fatty acid elongation	0.000900983	301.548	ELOVL2;ACOT2;ACOT1;ACOT4
Sulfur metabolism	0.0269991	255.085	SELENBP1;SQOR
Ubiquinone and other terpenoid-quinone biosynthesis	0.0290226	219.733	GGCX;COQ7
Fatty acid degradation	0.00468879	146.467	ALDH3A2;ACSL1;ACOX1;EHHADH
beta-Alanine metabolism	0.0223206	126.234	ALDH3A2;ACOX1;EHHADH
Primary bile acid biosynthesis	0.0481341	112.996	CYP7B1;SLC27A5
Propanoate metabolism	0.0259626	104.154	BCKDHA;ACOX1;EHHADH
Valine, leucine and isoleucine degradation	0.0404152	60.9813	BCKDHA;ALDH3A2;EHHADH
Metabolism of xenobiotics by cytochrome P450	0.0259626	59.5331	CBR1;GSTP1;GSTT2;CYP2E1
Ovarian steroidogenesis	0.0445711	55.4287	ACOT2;ACOT1;ACOT4
Staphylococcus aureus infection	0.0391873	41.2334	KRT33A;KRT35;KRT32;KRT31
Estrogen signaling pathway	0.0269991	39.1812	KRT33A;CALML5;KRT35;KRT32;KRT31
Drug metabolism	0.0481341	33.1992	GSTP1;GSTT2;FMO1;CYP2E1

## Sheet: S3.
Term	Adjusted P-value	Combined Score	Genes
Biosynthesis of unsaturated fatty acids	0.000340195	428.458	ELOVL5;ELOVL2;ACOT2;ACOT1
Fatty acid elongation	0.000340195	428.458	ELOVL5;ELOVL2;ACOT2;ACOT1
Fatty acid biosynthesis	0.00147497	390.848	ACSL1;FASN;ACACA
Metabolism of xenobiotics by cytochrome P450	1.05914e-05	358.578	CBR1;GSTM3;GSTM2;GSTA3;GSTA2;CYP1A2;SULT2A1
PPAR signaling pathway	0.000735104	160.225	ACSL1;EHHADH;ME1;PLIN4;PLIN2
Drug metabolism	0.000443605	140.479	GSTM3;GSTM2;GSTA3;GSTA2;CYP1A2;UPB1
Glutathione metabolism	0.00228076	137.823	GSTM3;GSTM2;GSTA3;GSTA2
Tryptophan metabolism	0.0121267	108.991	AADAT;EHHADH;CYP1A2
Fluid shear stress and atherosclerosis	0.00122856	93.7621	GSTM3;GSTM2;CALML5;GSTA3;GSTA2;ASS1
Pyruvate metabolism	0.0154257	91.9119	PKLR;ME1;ACACA
Insulin signaling pathway	0.00668604	60.1291	CALML5;PKLR;FASN;ACACA;GCK
Lysine degradation	0.0329563	58.584	AADAT;EHHADH;AASS
Chemical carcinogenesis	0.00228076	56.4124	GSTM3;CBR1;GSTM2;GSTA3;GSTA2;CYP1A2;SULT2A1

## Sheet: S4.
Term	Adjusted P-value	Combined Score	Genes
Pantothenate and CoA biosynthesis	0.000746276	391.321	ALDH3A2;VNN1;ALDH1B1;UPB1
Biosynthesis of unsaturated fatty acids	0.00130722	262.483	FADS2;FABP2;FABP4;PLIN4;ACSL4;PLIN2
Fatty acid biosynthesis	0.00468716	242.26	CBR1;GSTA3;GSTP1;UGT2B15;CYP1A2;SULT2A1
Histidine metabolism	0.00693415	177.057	FADS2;ELOVL5;ACOT2;ACOT4
PPAR signaling pathway	0.000746276	148.032	GSTA3;GSTP1;UGT2B15;CYP1A2;FMO1;UPB1
Metabolism of xenobiotics by cytochrome P450	0.000746276	141.82	ALDH3A2;ALDH1B1;CYP1A2;KYAT1
Tryptophan metabolism	0.00468716	131.362	ALDH3A2;ALDH1B1;ACSL4;ACADSB
Fatty acid elongation	0.0107932	128.902	FASN;ACSL4;ACACA
Fatty acid degradation	0.00468716	126.597	ALDH3A2;ALDH1B1;PKLR;ACACA
Pyruvate metabolism	0.00530223	110.062	ALDH3A2;ALDH1B1;HNMT
Ascorbate and aldarate metabolism	0.012168	109.496	ELOVL5;ACOT2;ACOT4
beta-Alanine metabolism	0.012168	109.496	UGT2B15;CYP1A2;HSD17B6;CYP7B1
Drug metabolism	0.00326819	79.7994	ALDH3A2;ALDH1B1;UGT2B15
Steroid hormone biosynthesis	0.0107932	72.6915	ALDH3A2;ALDH1B1;UPB1
Glycine, serine and threonine metabolism	0.0203033	69.9495	ALDH3A2;ALDH1B1;PKLR;G6PC1
Glycolysis / Gluconeogenesis	0.012168	62.4682	RETSAT;UGT2B15;CYP1A2;HSD17B6
Retinol metabolism	0.012168	60.9824	CBR1;GSTA3;GSTP1;UGT2B15;CYP1A2;EGFR;SULT2A1
Valine, leucine and isoleucine degradation	0.0325106	52.4439	GAA;LAMP2;CTSH;MAN2B1;ARSB
Peroxisome	0.0203033	44.8189	NUDT7;PEX11A;ACSL4;CRAT
Lysosome	0.0169019	37.1673	GLDC;SHMT2;GCAT
Chemical carcinogenesis	0.0127098	29.3859	ALDH3A2;ALDH1B1;ACADSB

## Sheet: S5.
Term	Adjusted P-value	Combined Score	Genes
Biosynthesis of unsaturated fatty acids	0.000936805	342.815	ELOVL5;ACOT2;ACOT1;ACOT4
Fatty acid elongation	0.000936805	342.815	ELOVL5;ACOT2;ACOT1;ACOT4
Pantothenate and CoA biosynthesis	0.00650877	247.88	ALDH3A2;VNN1;UPB1
beta-Alanine metabolism	0.0153074	143.935	ALDH3A2;EHHADH;UPB1
Drug metabolism	0.00143049	108.762	GSTM3;GSTP1;UGT2B15;FMO1;UPB1;CES1
Glycine, serine and threonine metabolism	0.0198483	92.802	SDS;GLDC;GNMT
Tryptophan metabolism	0.020584	86.1019	ALDH3A2;EHHADH;KYAT1
PPAR signaling pathway	0.0157576	71.8215	FABP4;EHHADH;CD36;SLC27A2
Metabolism of xenobiotics by cytochrome P450	0.0157576	68.8271	CBR1;GSTM3;GSTP1;UGT2B15
Cysteine and methionine metabolism	0.0299719	65.7464	SDS;TAT;KYAT1
Ovarian steroidogenesis	0.0299719	63.7483	ACOT2;ACOT1;ACOT4
Peroxisome	0.0183071	60.9192	EHHADH;PEX11A;SLC27A2;CRAT

## Sheet: S6. 
Term	Adjusted P-value	Combined Score	Genes
Histidine metabolism	0.00660594	215.053	ALDH3A2;HAL;ALDH1B1
Tryptophan metabolism	0.00471857	161.24	ALDH3A2;ALDH1B1;EHHADH;CYP1A2
Biosynthesis of unsaturated fatty acids	0.00767084	157.179	ELOVL5;ACOT2;ACOT1
Fatty acid elongation	0.00767084	157.179	ELOVL5;ACOT2;ACOT1
Fatty acid degradation	0.00471857	155.481	ALDH3A2;ALDH1B1;EHHADH;ACSL4
Pyruvate metabolism	0.00502035	135.475	ALDH3A2;ALDH1B1;PKLR;ME1
beta-Alanine metabolism	0.00934007	133.811	ALDH3A2;ALDH1B1;EHHADH
PPAR signaling pathway	0.00471857	115.832	EHHADH;ME1;ACSL4;PLIN2;CD36
Fatty acid biosynthesis	0.0402147	109.676	FASN;ACSL4
Pantothenate and CoA biosynthesis	0.0449215	86.9897	ALDH3A2;ALDH1B1
Glycine, serine and threonine metabolism	0.0177963	86.0714	SDS;GLDC;GNMT
Valine, leucine and isoleucine degradation	0.0254521	64.8599	ALDH3A2;ALDH1B1;EHHADH
Metabolism of xenobiotics by cytochrome P450	0.0126229	63.5008	GSTA2;EPHX1;CYP1A2;GSTT2
Ribosome	0.00723939	52.9419	RPL35;RPL24;RPL13;RPL8;RPL29;RPL28
Glycerolipid metabolism	0.0433621	44.417	ALDH3A2;TKFC;ALDH1B1
Lysine degradation	0.044465	42.1792	ALDH3A2;ALDH1B1;EHHADH
Glycolysis / Gluconeogenesis	0.0462358	38.1957	ALDH3A2;ALDH1B1;PKLR
Retinol metabolism	0.0462358	37.2903	RETSAT;CYP1A2;RDH16
Coronavirus disease	0.0254521	26.5129	RPL35;RPL24;RPL13;RPL8;RPL29;RPL28
