# Supplementary material for: AMPK activator ATX-304 reduces oxidative stress and improves MASLD via metabolic switching
Source: JCI Insight. 2025 Apr 8;10(7):e179990. doi: 10.1172/jci.insight.179990 (PMC11981618; doi:10.1172/jci.insight.179990)
Supplement: Supplemental table 4 [file jciinsight-10-179990-s185.xlsx]

## Sheet: Index
S1. List of proteins that are altered in the left lobe of CD-HFD compared to the left lobe of RD
S2. List of proteins that are altered in the left lobe of CD-HFD_ATX304 compared to the left lobe of RD
S3. List of proteins that are altered in the left lobe of CD-HFD+ATX304 compared to the left lobe of CD-HFD
S4. List of proteins that are altered in the right median lobe of CD-HFD compared to the right median lobe of RD
S5. List of proteins that are altered in the right median lobe of CD-HFD+ATX304 compared to the right median lobe of CD-HFD
S6. List of proteins that are altered in the right median lobe of CD-HFD+ATX304 compared to the right median lobe of CD-HFD

## Sheet: S1. Left Lobe CD-HFD vs RD
Accession	Gene name	Description	Fold Change CD-HFD-Left/ RD-Left (Log2)	Adjusted P-Value CD-HFD-Left/RD-Left
A6X935	Itih4	Inter alpha-trypsin inhibitor, heavy chain 4	1.05	0.0395713
B5X0G2	Mup17	Major urinary protein 17	-2.31	2.64719e-10
E9Q3C1	C2cd2	C2 domain-containing protein 2	6.64	5.50854e-16
E9Q5K4	Cyp2c23	Cytochrome P450 2C44	-1.13	0.010303
G3X982	Aox3	Aldehyde oxidase 3	-0.96	0.0452422
O08529	Capn2	Calpain-2 catalytic subunit	1.26	0.00665079
O15173	PGRMC2	Membrane-associated progesterone receptor component 2	1.32	0.00363594
O35744	Chil3	Chitinase-like protein 3	-1.39	0.000766045
O43294	TGFB1I1	Transforming growth factor beta-1-induced transcript 1 protein	6.64	5.50854e-16
O54724	Cavin1	Caveolae-associated protein 1	1.14	0.0222096
O54909	Rdh16	Retinol dehydrogenase 16	1.08	0.0299865
O54931	Pakap	A-kinase anchor protein 2	1.18	0.0233641
O88456	Capns1	Calpain small subunit 1	1.05	0.038284
O88492	Plin4	Perilipin-4	2.55	8.68857e-12
O89053	Coro1a	Coronin-1A	1.32	0.00351861
P00186	Cyp1a2	Cytochrome P450 1A2	-1.79	3.18345e-06
P01635	Igkv12-41	Immunoglobulin kappa chain variable 12-41 (Fragment)	-1.46	0.000613567
P01898	H2-Q10	H-2 class I histocompatibility antigen, Q10 alpha chain	1.04	0.0419588
P04117	Fabp4	Fatty acid-binding protein, adipocyte	1.37	0.00219036
P04939	Mup3	Major urinary protein 3	-1.12	0.01121
P06702	S100A9	Protein S100-A9	-6.64	5.50854e-16
P06728	Apoa4	Apolipoprotein A-IV	2.53	1.27537e-11
P07759	Serpina3k	Serine protease inhibitor A3K	-1.18	0.00673678
P08207	S100a10	Protein S100-A10	1.42	0.00122661
P11588	Mup1	Major urinary protein 1	-2.16	5.09443e-09
P11589	Mup2	Major urinary protein 2	-1.35	0.00116353
P13516	Scd1	Acyl-CoA desaturase 1	1.35	0.00268823
P14602	Hspb1	Heat shock protein beta-1	2.31	1.41275e-09
P15626	Gstm2	Glutathione S-transferase Mu 2	1.07	0.033114
P16045	Lgals1	Galectin-1	1.79	9.64758e-06
P16110	Lgals3	Galectin-3	1.47	0.000740431
P16152	CBR1	Carbonyl reductase [NADPH] 1	1.41	0.00132118
P17563	Selenbp1	Methanethiol oxidase	-1.03	0.0266568
P19096	Fasn	Fatty acid synthase	1.56	0.00024588
P19157	Gstp1	Glutathione S-transferase P 1	-1.65	2.25992e-05
P19639	Gstm3	Glutathione S-transferase Mu 3	1.52	0.000396541
P20065	Tmsb4x	Thymosin beta-4	1.05	0.0387901
P21440	Abcb4	Phosphatidylcholine translocator ABCB4	1.22	0.00892264
P22105	TNXB	Tenascin-X	1.22	0.00901565
P24452	Capg	Macrophage-capping protein	6.64	5.50854e-16
P30613	PKLR	Pyruvate kinase PKLR	1.35	0.00589647
P30681	Hmgb2	High mobility group protein B2	1.3	0.00425786
P37804	Tagln	Transgelin	1.27	0.00561458
P42766	RPL35	60S ribosomal protein L35	-0.95	0.0475668
P42925	Pxmp2	Peroxisomal membrane protein 2	1.44	0.000931683
P43883	Plin2	Perilipin-2	2.21	8.51725e-09
P46782	RPS5	40S ribosomal protein S5	-0.96	0.0437897
P47740	Aldh3a2	Aldehyde dehydrogenase family 3 member A2	1.17	0.0142828
P47877	Igfbp2	Insulin-like growth factor-binding protein 2	-6.64	5.50854e-16
P47934	Crat	Carnitine O-acetyltransferase	1.13	0.0219287
P48036	Anxa5	Annexin A5	1.74	1.97589e-05
P49935	Ctsh	Pro-cathepsin H	-0.95	0.047633
P51410	Rpl9	60S ribosomal protein L9	-1.01	0.0295718
P52843	Sult2a1	Sulfotransferase 2A1	-1.05	0.022491
P54855	UGT2B15	UDP-glucuronosyltransferase 2B15	-1.59	5.93259e-05
P55050	Fabp2	Fatty acid-binding protein, intestinal	1.11	0.0259869
P56654	Cyp2c37	Cytochrome P450 2C37	-1.46	0.00030801
P58771	Tpm1	Tropomyosin alpha-1 chain	1.13	0.0219287
P61758	VBP1	Prefoldin subunit 3	1.64	8.5014e-05
P62736	ACTA2	Actin, aortic smooth muscle	6.64	5.50854e-16
P83881	RPL36A	60S ribosomal protein L36a	-1.2	0.00560089
P84085	ARF5	ADP-ribosylation factor 5	1.1	0.0266568
Q00898	Serpina1e	Alpha-1-antitrypsin 1-5	-3.75	5.50854e-16
Q01279	Egfr	Epidermal growth factor receptor	-1.68	1.58308e-05
Q03311	Bche	Cholinesterase	1.34	0.00292917
Q04857	Col6a1	Collagen alpha-1(VI) chain	1.17	0.0192904
Q05020	Apoc2	Apolipoprotein C-II	1.98	5.1552e-07
Q05816	Fabp5	Fatty acid-binding protein 5	-1.02	0.0270601
Q08857	Cd36	Platelet glycoprotein 4	2.17	1.70788e-08
Q12905	ILF2	Interleukin enhancer-binding factor 2	6.64	5.50854e-16
Q3TW96	Uap1l1	UDP-N-acetylhexosamine pyrophosphorylase-like protein 1	2.29	2.10508e-09
Q5SWU9	Acaca	Acetyl-CoA carboxylase 1	1.48	0.000654517
Q60991	Cyp7b1	Cytochrome P450 7B1	-2.38	7.23495e-11
Q61646	Hp	Haptoglobin	1.23	0.00876542
Q61694	Hsd3b5	NADPH-dependent 3-keto-steroid reductase Hsd3b5	-3.94	5.50854e-16
Q63836	Selenbp2	Selenium-binding protein 2	-3.93	5.50854e-16
Q64458	Cyp2c29	Cytochrome P450 2C29	-1.05	0.0229172
Q64459	Cyp3a11	Cytochrome P450 3A11	-1.06	0.0209492
Q64669	Nqo1	NAD(P)H dehydrogenase [quinone] 1	1.63	8.93409e-05
Q64FW2	Retsat	All-trans-retinol 13,14-reductase	-0.95	0.0491239
Q6XVG2	Cyp2c54	Cytochrome P450 2C54	-1.48	0.000236083
Q71DI3	H3C13	Histone H3.2	1.58	0.000194013
Q78XF5	Ostc		-1.34	0.00124154
Q80VJ3	Dnph1	2'-deoxynucleoside 5'-phosphate N-hydrolase 1	1.39	0.0017582
Q80X19	Col14a1	Collagen alpha-1(XIV) chain	1.63	9.6263e-05
Q86YZ3	HRNR	Hornerin	-6.64	5.50854e-16
Q8BGL3	Sult2a8	Sulfotransferase 2A8	-1.05	0.0219287
Q8BHI7	Elovl5	Elongation of very long chain fatty acids protein 5	2.86	1.19402e-14
Q8BTM8	Flna	Filamin-A	1.25	0.00678815
Q8BTY1	Kyat1	Kynurenine--oxoglutarate transaminase 1	-0.97	0.0417771
Q8BVE3	Atp6v1h	V-type proton ATPase subunit H	-1.02	0.0273032
Q8BWN8	Acot4	Peroxisomal succinyl-coenzyme A thioesterase	1.45	0.000887037
Q8BWU8	Etnppl	Ethanolamine-phosphate phospho-lyase	-1.07	0.0183114
Q8C3X8	Lmf2	Lipase maturation factor 2	6.64	5.50854e-16
Q8QZR3	Ces2a	Pyrethroid hydrolase Ces2a	-1.69	1.36645e-05
Q8VC97	Upb1	Beta-ureidopropionase	-1.79	3.23122e-06
Q8VCH0	Acaa1b	3-ketoacyl-CoA thiolase B, peroxisomal	1.37	0.00223306
Q8VCU1	Ces3b	Carboxylesterase 3B	-1.34	0.00132118
Q8VE09	Ttc39c	Tetratricopeptide repeat protein 39C	-1.25	0.00318394
Q91V92	Acly	ATP-citrate synthase	1.16	0.0161988
Q91W43	Gldc	Glycine dehydrogenase (decarboxylating), mitochondrial	-1.11	0.0132942
Q91W64	Cyp2c70	Cytochrome P450 2C70	-1.9	5.48211e-07
Q91WP6	Serpina3n	Serine protease inhibitor A3N	1.36	0.00228841
Q91X77	Cyp2c50	Cytochrome P450 2C50	-1.38	0.00079898
Q920A5	Scpep1	Retinoid-inducible serine carboxypeptidase	-1.18	0.00632407
Q96QP1	ALPK1	Alpha-protein kinase 1	1.46	0.00132118
Q99N85	Mrps18a	28S ribosomal protein S18a, mitochondrial	-6.64	5.50854e-16
Q9D7S7	Rpl22l1	60S ribosomal protein L22-like 1	-2.02	2.74485e-07
Q9DBE0	Csad	Cysteine sulfinic acid decarboxylase	-1.92	3.91995e-07
Q9DBG5	Plin3	Perilipin-3	1.19	0.0119038
Q9DBL1	Acadsb	Short/branched chain specific acyl-CoA dehydrogenase, mitochondrial	-1	0.0322747
Q9DBW0	Cyp4v2	Cytochrome P450 4V2	-1.1	0.0143185
Q9DCY0	Keg1	Glycine N-acyltransferase-like protein Keg1	-1.68	1.61116e-05
Q9EPC1	Parva	Alpha-parvin	1.33	0.0030999
Q9JK53	Prelp	Prolargin	1.11	0.0252601
Q9JLJ4	Elovl2	Elongation of very long chain fatty acids protein 2	1.65	7.07958e-05
Q9NVJ2	ARL8B	ADP-ribosylation factor-like protein 8B	-1.11	0.0132636
Q9QXZ6	Slco1a1	Solute carrier organic anion transporter family member 1A1	-1.28	0.00243667
Q9QYC7	Ggcx	Vitamin K-dependent gamma-carboxylase	2.21	3.07899e-07
Q9QYR7	Acot3	Acyl-coenzyme A thioesterase 3	2.57	6.59604e-12
Q9QYR9	Acot2	Acyl-coenzyme A thioesterase 2, mitochondrial	1.54	0.000298804
Q9R269	Ppl	Periplakin	6.64	5.50854e-16
Q9WUZ9	Entpd5	Ectonucleoside triphosphate diphosphohydrolase 5	1.09	0.0284979
Q9Z0K8	Vnn1	Pantetheinase	1.86	3.63511e-06
Q9Z0R9	Fads2	Acyl-CoA 6-desaturase	1.91	1.52936e-06
Q9Z211	Pex11a	Peroxisomal membrane protein 11A	1.65	8.5014e-05

## Sheet: S2 Left Lobe ATX304vsRD
Accession	Gene name	Description	Fold Change CD-HFD+ATX304-Left/ RD-Left (Log2)	Adjusted P-Value: CD-HFD+ATX304-Left/RD-Left
E9Q3C1	C2cd2	C2 domain-containing protein 2	6.64	3.26691e-16
G3X982	Aox3	Aldehyde oxidase 3	-0.99	0.0256721
O14980	XPO1	Exportin-1	1.12	0.0380388
O35488	Slc27a2	Very long-chain acyl-CoA synthetase	1.17	0.00143654
O35728	Cyp4a14	Cytochrome P450 4A14	3.71	3.26691e-16
O35744	Chil3	Chitinase-like protein 3	-1.44	0.00107097
O43294	TGFB1I1	Transforming growth factor beta-1-induced transcript 1 protein	6.64	3.26691e-16
O54909	Rdh16	Retinol dehydrogenase 16	1.88	1.00874e-09
O55137	Acot1	Acyl-coenzyme A thioesterase 1	2.56	3.26691e-16
O88833	Cyp4a10	Cytochrome P450 4A10	4.08	3.26691e-16
P01592	Jchain	Immunoglobulin J chain	-1.21	0.023292
P01635	Igkv12-41	Immunoglobulin kappa chain variable 12-41 (Fragment)	-1.36	0.0278683
P01837	Igkc	Immunoglobulin kappa constant	-1.15	0.0037833
P01864		Ig gamma-2A chain C region secreted form	-1.05	0.0162492
P02042	HBD	Hemoglobin subunit delta	-1.03	0.0125083
P04117	Fabp4	Fatty acid-binding protein, adipocyte	1.92	3.7951e-09
P04939	Mup3	Major urinary protein 3	-1.28	0.0010174
P06702	S100A9	Protein S100-A9	-4.12	3.26691e-16
P07355	ANXA2	Annexin A2	0.78	0.0420455
P07759	Serpina3k	Serine protease inhibitor A3K	-1.05	0.0141977
P09528	Fth1	Ferritin heavy chain	-1.77	0.00184117
P12694	BCKDHA	2-oxoisovalerate dehydrogenase subunit alpha, mitochondrial	0.97	0.00601776
P14602	Hspb1	Heat shock protein beta-1	1.66	4.79633e-06
P16152	CBR1	Carbonyl reductase [NADPH] 1	-6.64	3.26691e-16
P16402	H1-3	Histone H1.3	1.51	0.00105769
P17563	Selenbp1	Methanethiol oxidase	-1.15	0.00510651
P18419	Svs4	Seminal vesicle secretory protein 4	2.04	4.65128e-08
P19157	Gstp1	Glutathione S-transferase P 1	-2.22	2.46766e-11
P19221	F2	Prothrombin	0.88	0.0226591
P19258	Mpv17	Protein Mpv17	1.61	0.00258008
P20852	Cyp2a5	Cytochrome P450 2A5	1.4	7.81262e-06
P21333	FLNA	Filamin-A	1.46	0.00177176
P21440	Abcb4	Phosphatidylcholine translocator ABCB4	1.26	0.00265575
P24452	Capg	Macrophage-capping protein	6.64	3.26691e-16
P27487	DPP4	Dipeptidyl peptidase 4	2.39	2.71842e-11
P29391	Ftl1	Ferritin light chain 1	-2.54	3.26691e-16
P29758	Oat	Ornithine aminotransferase, mitochondrial	1.02	0.00798372
P30613	PKLR	Pyruvate kinase PKLR	-6.64	3.26691e-16
P30933	Svs5	Seminal vesicle secretory protein 5	2.79	4.69621e-13
P36552	Cpox	Oxygen-dependent coproporphyrinogen-III oxidase, mitochondrial	1.1	0.00330779
P41216	Acsl1	Long-chain-fatty-acid--CoA ligase 1	0.91	0.025515
P42925	Pxmp2	Peroxisomal membrane protein 2	1.78	3.53411e-05
P47740	Aldh3a2	Aldehyde dehydrogenase family 3 member A2	1.92	3.24187e-09
P47934	Crat	Carnitine O-acetyltransferase	1.35	0.000500178
P49935	Ctsh	Pro-cathepsin H	-1	0.0257658
P50285	Fmo1	Dimethylaniline monooxygenase [N-oxide-forming] 1	0.84	0.0389585
P53657	Pklr	Pyruvate kinase PKLR	-1.57	1.27294e-05
P53986	Slc16a1	Monocarboxylate transporter 1	1.22	0.00414764
P55096	Abcd3	ATP-binding cassette sub-family D member 3	1.15	0.00194177
P58044	Idi1	Isopentenyl-diphosphate Delta-isomerase 1	-1.07	0.0104377
P58771	Tpm1	Tropomyosin alpha-1 chain	1.08	0.00974073
P62736	ACTA2	Actin, aortic smooth muscle	6.64	3.26691e-16
P78386	KRT85	Keratin, type II cuticular Hb5	2.61	7.24002e-11
P83881	RPL36A	60S ribosomal protein L36a	-1.12	0.015833
P97478	Coq7	5-demethoxyubiquinone hydroxylase, mitochondrial	1.16	0.0421158
Q00724	Rbp4	Retinol-binding protein 4	1.17	0.00138263
Q00898	Serpina1e	Alpha-1-antitrypsin 1-5	-2.16	1.47473e-11
Q02257	Jup	Junction plakoglobin	1.05	0.0139808
Q03311	Bche	Cholinesterase	1.06	0.0424167
Q05020	Apoc2	Apolipoprotein C-II	1.09	0.0395673
Q05421	Cyp2e1	Cytochrome P450 2E1	0.85	0.0440938
Q05816	Fabp5	Fatty acid-binding protein 5	-1.16	0.00545856
Q08857	Cd36	Platelet glycoprotein 4	2.92	3.26691e-16
Q12905	ILF2	Interleukin enhancer-binding factor 2	6.64	3.26691e-16
Q15041	ARL6IP1	ADP-ribosylation factor-like protein 6-interacting protein 1	1.06	0.0380306
Q283N4	Urad	2-oxo-4-hydroxy-4-carboxy-5-ureidoimidazoline decarboxylase	-0.94	0.0454005
Q2TPA8	Hsdl2	Hydroxysteroid dehydrogenase-like protein 2	1.08	0.00600332
Q3TAS6	Emc10	ER membrane protein complex subunit 10	-1.58	0.00060485
Q3TW96	Uap1l1	UDP-N-acetylhexosamine pyrophosphorylase-like protein 1	1.27	0.00200951
Q4LDG0	Slc27a5	Bile acyl-CoA synthetase	1.08	0.00417998
Q571F8	Gls2	Glutaminase liver isoform, mitochondrial	-1.02	0.021357
Q5D862	FLG2	Filaggrin-2	6.64	3.26691e-16
Q5FW57	Gm4952	Glycine N-acyltransferase-like protein	1.34	0.000130694
Q60991	Cyp7b1	Cytochrome P450 7B1	-1.05	0.0297699
Q61133	Gstt2	Glutathione S-transferase theta-2	0.99	0.00707611
Q61694	Hsd3b5	NADPH-dependent 3-keto-steroid reductase Hsd3b5	-1.16	0.00283364
Q61765	Krt31	Keratin, type I cuticular Ha1	3.68	3.26691e-16
Q62168	Krt32	Keratin, type I cuticular Ha2	6.64	3.26691e-16
Q63836	Selenbp2	Selenium-binding protein 2	-2.44	1.05766e-13
Q64458	Cyp2c29	Cytochrome P450 2C29	-1.19	0.00301252
Q64FW2	Retsat	All-trans-retinol 13,14-reductase	1.41	3.46107e-05
Q71DI3	H3C13	Histone H3.2	1.36	0.00045371
Q7M6Y3	Picalm	Phosphatidylinositol-binding clathrin assembly protein	1.28	0.00820625
Q80XL6	Acad11	Acyl-CoA dehydrogenase family member 11	0.91	0.0256676
Q8BWN8	Acot4	Peroxisomal succinyl-coenzyme A thioesterase	1.76	5.13742e-09
Q8BWP5	Ttpa	Alpha-tocopherol transfer protein	0.91	0.0219558
Q8BWU8	Etnppl	Ethanolamine-phosphate phospho-lyase	-1.05	0.0146751
Q8C3X8	Lmf2	Lipase maturation factor 2	6.64	3.26691e-16
Q8CC88	Vwa8	von Willebrand factor A domain-containing protein 8	1.2	0.000929473
Q8JZZ0	Ugt3a2	UDP-glucuronosyltransferase 3A2	0.93	0.0166185
Q8K0Y2	Krt33a	Keratin, type I cuticular Ha3-I	6.64	3.26691e-16
Q8K182	C8a	Complement component C8 alpha chain	-1.21	0.0185658
Q8R0Y8	Slc25a42	Mitochondrial coenzyme A transporter SLC25A42	0.92	0.040643
Q8VCC1	Hpgd	15-hydroxyprostaglandin dehydrogenase [NAD(+)]	1.15	0.00128918
Q8VCH0	Acaa1b	3-ketoacyl-CoA thiolase B, peroxisomal	2.16	1.60239e-11
Q91W43	Gldc	Glycine dehydrogenase (decarboxylating), mitochondrial	-0.95	0.0420455
Q921H8	Acaa1a	3-ketoacyl-CoA thiolase A, peroxisomal	0.87	0.0376492
Q92764	KRT35	Keratin, type I cuticular Ha5	6.64	3.26691e-16
Q99KP3	Cryl1	Lambda-crystallin homolog	-1.27	0.00798372
Q99P30	Nudt7	Peroxisomal coenzyme A diphosphatase NUDT7	-1.15	0.00484332
Q9BUF5	TUBB6	Tubulin beta-6 chain	1.18	0.0162492
Q9BYR9	KRTAP2-4	Keratin-associated protein 2-4	5.68	3.26691e-16
Q9CX80	Cygb	Cytoglobin	1.49	0.0126448
Q9D154	Serpinb1a	Leukocyte elastase inhibitor A	2.76	3.26691e-16
Q9DBE0	Csad	Cysteine sulfinic acid decarboxylase	-2.04	1.72882e-09
Q9DBM2	Ehhadh	Peroxisomal bifunctional enzyme	2.79	3.26691e-16
Q9DCC7	Isoc2b	Isochorismatase domain-containing protein 2B	1.57	0.000526752
Q9DD20	Tmt1b	Thiol S-methyltransferase METTL7B	1.2	0.00104385
Q9EP75	Cyp4f14	Leukotriene-B4 omega-hydroxylase 3	1.06	0.0255318
Q9EPC1	Parva	Alpha-parvin	1.91	3.4427e-06
Q9EQ06	Hsd17b11	Estradiol 17-beta-dehydrogenase 11	2.15	2.01323e-11
Q9JLJ4	Elovl2	Elongation of very long chain fatty acids protein 2	-6.64	3.26691e-16
Q9JLV1	Bag3	BAG family molecular chaperone regulator 3	-0.97	0.0306207
Q9NZT1	CALML5	Calmodulin-like protein 5	6.64	3.26691e-16
Q9QUH0	Glrx	Glutaredoxin-1	-6.64	3.26691e-16
Q9QXZ6	Slco1a1	Solute carrier organic anion transporter family member 1A1	-1.6	8.7446e-05
Q9QYC7	Ggcx	Vitamin K-dependent gamma-carboxylase	2	8.11227e-06
Q9QYR7	Acot3	Acyl-coenzyme A thioesterase 3	4.05	3.26691e-16
Q9QYR9	Acot2	Acyl-coenzyme A thioesterase 2, mitochondrial	3.23	3.26691e-16
Q9R092	Hsd17b6	17-beta-hydroxysteroid dehydrogenase type 6	0.97	0.00632979
Q9R0H0	Acox1	Peroxisomal acyl-coenzyme A oxidase 1	1.15	0.00194177
Q9R112	Sqor	Sulfide:quinone oxidoreductase, mitochondrial	0.86	0.0306396
Q9R257	Hebp1	Heme-binding protein 1	1.26	0.000457199
Q9R269	Ppl	Periplakin	6.64	3.26691e-16
Q9WUM4	Coro1c	Coronin-1C	-1.16	0.0124684
Q9WV68	Decr2	Peroxisomal 2,4-dienoyl-CoA reductase [(3E)-enoyl-CoA-producing]	0.85	0.0421764
Q9Z0K8	Vnn1	Pantetheinase	2.48	3.26691e-16
Q9Z211	Pex11a	Peroxisomal membrane protein 11A	2.8	2.92061e-13

## Sheet: S3 Left Lobe ATX304vsHFD
Accession	Gene name	Description	Fold Change CD-HFD+ATX304-Left/CD-HFD-Left	Adjusted P-Value: (CD-HFD+ATX304-Left/CD-HFD-Left
A2A974	Cyp4a12b	Cytochrome P450 4A12B	6.64	4.50297e-16
A6X935	Itih4	Inter alpha-trypsin inhibitor, heavy chain 4	-1.19	0.0434643
B5X0G2	Mup17	Major urinary protein 17	1.87	8.72862e-06
O35728	Cyp4a14	Cytochrome P450 4A14	3.62	4.50297e-16
O55137	Acot1	Acyl-coenzyme A thioesterase 1	1.88	7.5015e-06
O88455	Dhcr7	7-dehydrocholesterol reductase	-1.39	0.0129073
O88492	Plin4	Perilipin-4	-1.28	0.0214447
O88833	Cyp4a10	Cytochrome P450 4A10	3.44	4.50297e-16
P00186	Cyp1a2	Cytochrome P450 1A2	1.86	9.24215e-06
P00966	ASS1	Argininosuccinate synthase	1.31	0.00512825
P01592	Jchain	Immunoglobulin J chain	-1.24	0.0296719
P02042	HBD	Hemoglobin subunit delta	-1.4	0.00740792
P03987		Ig gamma-3 chain C region	-1.3	0.0187537
P06702	S100A9	Protein S100-A9	6.64	4.50297e-16
P06728	Apoa4	Apolipoprotein A-IV	-1.88	4.41967e-05
P06801	Me1	NADP-dependent malic enzyme	-1.31	0.0170208
P08207	S100a10	Protein S100-A10	-1.2	0.0396691
P09528	Fth1	Ferritin heavy chain	-1.91	2.94559e-05
P10648	Gsta2	Glutathione S-transferase A2	1.22	0.0123364
P11588	Mup1	Major urinary protein 1	1.91	5.19742e-06
P11589	Mup2	Major urinary protein 2	1.23	0.0114306
P11862	Gas2	Growth arrest-specific protein 2	-1.7	0.000360902
P13516	Scd1	Acyl-CoA desaturase 1	-2.39	2.72032e-08
P15626	Gstm2	Glutathione S-transferase Mu 2	-1.46	0.00437727
P16045	Lgals1	Galectin-1	-1.63	0.000815398
P16152	CBR1	Carbonyl reductase [NADPH] 1	-6.64	4.50297e-16
P18419	Svs4	Seminal vesicle secretory protein 4	2.21	5.66224e-08
P19096	Fasn	Fatty acid synthase	-1.96	1.45998e-05
P19639	Gstm3	Glutathione S-transferase Mu 3	-1.8	0.000114384
P20852	Cyp2a5	Cytochrome P450 2A5	1.77	3.29798e-05
P21333	FLNA	Filamin-A	1.2	0.0146612
P22105	TNXB	Tenascin-X	-1.91	2.84998e-05
P27005	S100a8	Protein S100-A8	-1.33	0.0146612
P27487	DPP4	Dipeptidyl peptidase 4	2.34	7.25002e-09
P29391	Ftl1	Ferritin light chain 1	-2.41	1.95969e-08
P30613	PKLR	Pyruvate kinase PKLR	-6.64	4.50297e-16
P30933	Svs5	Seminal vesicle secretory protein 5	2.55	1.50978e-10
P31725	S100a9	Protein S100-A9	-1.69	0.000421874
P37040	Por	NADPH--cytochrome P450 reductase	1.11	0.0302781
P37804	Tagln	Transgelin	-1.69	0.000417199
P41216	Acsl1	Long-chain-fatty-acid--CoA ligase 1	1.32	0.0049677
P43883	Plin2	Perilipin-2	-1.5	0.00309
P47877	Igfbp2	Insulin-like growth factor-binding protein 2	6.64	4.50297e-16
P50991	CCT4	T-complex protein 1 subunit delta	-3.03	1.84493e-13
P52430	Pon1	Serum paraoxonase/arylesterase 1	1.58	0.00030814
P52792	Gck	Hexokinase-4	-1.19	0.0437185
P52843	Sult2a1	Sulfotransferase 2A1	1.64	0.000160146
P53657	Pklr	Pyruvate kinase PKLR	-2.01	7.56797e-06
P56654	Cyp2c37	Cytochrome P450 2C37	1.15	0.0222596
P62736	ACTA2	Actin, aortic smooth muscle	-1.29	0.020843
P62750	RPL23A	60S ribosomal protein L23a	1.08	0.0383631
P62861	FAU	40S ribosomal protein S30	1.07	0.0396691
Q00898	Serpina1e	Alpha-1-antitrypsin 1-5	1.14	0.0227371
Q13885	TUBB2A	Tubulin beta-2A chain	-1.22	0.0356893
Q16772	GSTA3	Glutathione S-transferase A3	1.48	0.000965806
Q505D7	Opa3	Optic atrophy 3 protein homolog	-1.25	0.0396691
Q5D862	FLG2	Filaggrin-2	6.64	4.50297e-16
Q5FW57	Gm4952	Glycine N-acyltransferase-like protein	1.68	9.6866e-05
Q5SWU9	Acaca	Acetyl-CoA carboxylase 1	-1.59	0.00123657
Q60991	Cyp7b1	Cytochrome P450 7B1	2	1.32909e-06
Q61646	Hp	Haptoglobin	-1.43	0.00604362
Q61694	Hsd3b5	NADPH-dependent 3-keto-steroid reductase Hsd3b5	2.6	6.10828e-11
Q62264	Thrsp	Thyroid hormone-inducible hepatic protein	-1.23	0.0329301
Q63836	Selenbp2	Selenium-binding protein 2	1.6	0.000248447
Q64FW2	Retsat	All-trans-retinol 13,14-reductase	2.56	1.41534e-10
Q6P6M5	Pex11g	Peroxisomal membrane protein 11C	-6.64	4.50297e-16
Q6XVG2	Cyp2c54	Cytochrome P450 2C54	1.59	0.000289012
Q7M6Y3	Picalm	Phosphatidylinositol-binding clathrin assembly protein	1.34	0.00379909
Q80VJ3	Dnph1	2'-deoxynucleoside 5'-phosphate N-hydrolase 1	-1.37	0.0100158
Q80X19	Col14a1	Collagen alpha-1(XIV) chain	-1.23	0.033111
Q86YZ3	HRNR	Hornerin	6.64	4.50297e-16
Q8BHI7	Elovl5	Elongation of very long chain fatty acids protein 5	-1.24	0.0296719
Q8VC97	Upb1	Beta-ureidopropionase	1.31	0.00534772
Q91V92	Acly	ATP-citrate synthase	-1.95	1.82574e-05
Q91W64	Cyp2c70	Cytochrome P450 2C70	1.14	0.0227371
Q91WL5	Cyp4a12a	Cytochrome P450 4A12A	1.44	0.00138966
Q91X72	Hpx	Hemopexin	-1.34	0.0137438
Q91X77	Cyp2c50	Cytochrome P450 2C50	1.51	0.000659044
Q920A5	Scpep1	Retinoid-inducible serine carboxypeptidase	1.37	0.00312455
Q924D0	Rtn4ip1	Reticulon-4-interacting protein 1, mitochondrial	1.09	0.0354945
Q99K67	Aass	Alpha-aminoadipic semialdehyde synthase, mitochondrial	1.24	0.00973693
Q9CXE7	Tmed5	Transmembrane emp24 domain-containing protein 5	1.33	0.0042226
Q9CYR6	Pgm3	Phosphoacetylglucosamine mutase	-1.2	0.0396691
Q9D154	Serpinb1a	Leukocyte elastase inhibitor A	2.73	4.97379e-12
Q9D2R0	Aacs	Acetoacetyl-CoA synthetase	-1.17	0.0492319
Q9DBG5	Plin3	Perilipin-3	-1.2	0.0396691
Q9DBM2	Ehhadh	Peroxisomal bifunctional enzyme	2.08	4.10536e-07
Q9DBW0	Cyp4v2	Cytochrome P450 4V2	1.19	0.0154476
Q9DCC7	Isoc2b	Isochorismatase domain-containing protein 2B	1.73	5.05036e-05
Q9DCY0	Keg1	Glycine N-acyltransferase-like protein Keg1	1.44	0.00138966
Q9DD20	Tmt1b	Thiol S-methyltransferase METTL7B	1.06	0.0413905
Q9EP75	Cyp4f14	Leukotriene-B4 omega-hydroxylase 3	1.58	0.00030814
Q9EQ06	Hsd17b11	Estradiol 17-beta-dehydrogenase 11	2.23	3.82652e-08
Q9JLJ4	Elovl2	Elongation of very long chain fatty acids protein 2	-6.64	4.50297e-16
Q9NZT1	CALML5	Calmodulin-like protein 5	6.64	4.50297e-16
Q9QUH0	Glrx	Glutaredoxin-1	-6.64	4.50297e-16
Q9QYR7	Acot3	Acyl-coenzyme A thioesterase 3	1.5	0.000737236
Q9QYR9	Acot2	Acyl-coenzyme A thioesterase 2, mitochondrial	1.25	0.00943038
Q9R257	Hebp1	Heme-binding protein 1	1.17	0.0188741
Q9WVM8	Aadat	Kynurenine/alpha-aminoadipate aminotransferase, mitochondrial	1.27	0.00763556
Q9Z1T1	Ap3b1	AP-3 complex subunit beta-1	-6.64	4.50297e-16

## Sheet: S4 Right Lobe CD-HFD vs RD
Accession	Gene name	Description	Fold Change: CD-HFD-Right / RD-right (log2)	Adjusted P-Value: CD-HFD-Right/RD-right
B5X0G2	Mup17	Major urinary protein 17	-1.69	8.07839e-07
C0HKG5	Rnaset2a	Ribonuclease T2-A	-0.87	0.0412115
E9Q5K4	Cyp2c23	Cytochrome P450 2C44	-1.54	9.39277e-06
O09159	Man2b1	Lysosomal alpha-mannosidase	-0.92	0.0253693
O35744	Chil3	Chitinase-like protein 3	-2.07	2.86629e-10
O55234	Psmb5	Proteasome subunit beta type-5	-0.97	0.0162732
O60488	ACSL4	Long-chain-fatty-acid--CoA ligase 4	-0.91	0.0449789
O88456	Capns1	Calpain small subunit 1	1.05	0.0117726
O88492	Plin4	Perilipin-4	1.89	3.42298e-08
O88986	Gcat	2-amino-3-ketobutyrate coenzyme A ligase, mitochondrial	-0.96	0.017646
O89053	Coro1a	Coronin-1A	1.63	1.03644e-05
P00186	Cyp1a2	Cytochrome P450 1A2	-1.59	3.97258e-06
P01635	Igkv12-41	Immunoglobulin kappa chain variable 12-41 (Fragment)	-1.35	0.000453669
P02301	H3-5	Histone H3.3C	1.03	0.0134211
P02802	Mt1	Metallothionein-1	6.64	5.58272e-16
P03911	Mtnd4	NADH-ubiquinone oxidoreductase chain 4	1.14	0.00473518
P04117	Fabp4	Fatty acid-binding protein, adipocyte	1.61	5.99352e-06
P04908	H2AC4	Histone H2A type 1-B/E	1	0.017646
P04939	Mup3	Major urinary protein 3	-1.27	0.000606814
P06702	S100A9	Protein S100-A9	6.64	5.58272e-16
P06728	Apoa4	Apolipoprotein A-IV	2.71	5.58272e-16
P07355	ANXA2	Annexin A2	0.93	0.0336441
P07759	Serpina3k	Serine protease inhibitor A3K	-0.88	0.0366477
P08034	GJB1	Gap junction beta-1 protein	-1.32	0.000287016
P08207	S100a10	Protein S100-A10	1.09	0.00789094
P11588	Mup1	Major urinary protein 1	-1.96	3.46586e-09
P11589	Mup2	Major urinary protein 2	-1.14	0.00276794
P11862	Gas2	Growth arrest-specific protein 2	0.98	0.0221845
P13516	Scd1	Acyl-CoA desaturase 1	1.18	0.00265717
P14602	Hspb1	Heat shock protein beta-1	1.43	0.000111724
P16045	Lgals1	Galectin-1	1.66	2.54638e-06
P16104	H2AX	Histone H2AX	1.1	0.00682417
P16110	Lgals3	Galectin-3	1.02	0.0160614
P16152	CBR1	Carbonyl reductase [NADPH] 1	-6.64	5.58272e-16
P16402	H1-3	Histone H1.3	2.29	4.4626e-12
P17047	Lamp2	Lysosome-associated membrane glycoprotein 2	-1.08	0.00591352
P19096	Fasn	Fatty acid synthase	1.34	0.000375933
P19157	Gstp1	Glutathione S-transferase P 1	-1.65	1.62808e-06
P19324	Serpinh1	Serpin H1	1.04	0.0133279
P24452	Capg	Macrophage-capping protein	6.64	5.58272e-16
P30613	PKLR	Pyruvate kinase PKLR	-6.64	5.58272e-16
P30681	Hmgb2	High mobility group protein B2	1.05	0.0114458
P31725	S100a9	Protein S100-A9	1.04	0.0130787
P35576	G6pc1	Glucose-6-phosphatase catalytic subunit 1	1.06	0.00982621
P35762	Cd81	CD81 antigen	-1.33	0.00026108
P43274	H1-4	Histone H1.4	1.23	0.00153574
P43883	Plin2	Perilipin-2	2.2	4.002e-11
P46782	RPS5	40S ribosomal protein S5	-1.07	0.00595037
P46783	RPS10	40S ribosomal protein S10	-0.86	0.0462211
P47740	Aldh3a2	Aldehyde dehydrogenase family 3 member A2	1.12	0.00591352
P47877	Igfbp2	Insulin-like growth factor-binding protein 2	-6.64	5.58272e-16
P47934	Crat	Carnitine O-acetyltransferase	1.03	0.0140103
P48036	Anxa5	Annexin A5	1.08	0.00874903
P49935	Ctsh	Pro-cathepsin H	-0.99	0.0138906
P50285	Fmo1	Dimethylaniline monooxygenase [N-oxide-forming] 1	0.97	0.0232928
P50429	Arsb	Arylsulfatase B	-1.25	0.000765431
P52843	Sult2a1	Sulfotransferase 2A1	-0.87	0.0411933
P54855	UGT2B15	UDP-glucuronosyltransferase 2B15	-0.92	0.0258136
P55050	Fabp2	Fatty acid-binding protein, intestinal	1.01	0.0173519
P56528	Cd38	ADP-ribosyl cyclase/cyclic ADP-ribose hydrolase 1	6.64	5.58272e-16
P56654	Cyp2c37	Cytochrome P450 2C37	-1.24	0.000879454
P58044	Idi1	Isopentenyl-diphosphate Delta-isomerase 1	-1.83	5.64003e-08
P59998	ARPC4	Actin-related protein 2/3 complex subunit 4	-1.01	0.0114458
P61165	TMEM258	Transmembrane protein 258	0.97	0.025441
P61758	VBP1	Prefoldin subunit 3	1.03	0.013592
P70699	Gaa	Lysosomal alpha-glucosidase	-1.18	0.00179309
P97863	Nfib	Nuclear factor 1 B-type	-1.09	0.00874903
Q00898	Serpina1e	Alpha-1-antitrypsin 1-5	-3.94	5.58272e-16
Q01279	Egfr	Epidermal growth factor receptor	-1.64	1.74596e-06
Q03311	Bche	Cholinesterase	1.36	0.000296766
Q04857	Col6a1	Collagen alpha-1(VI) chain	-1.59	4.06938e-06
Q05020	Apoc2	Apolipoprotein C-II	1.87	5.77089e-08
Q08211	DHX9	ATP-dependent RNA helicase A	-1.22	0.00115658
Q12905	ILF2	Interleukin enhancer-binding factor 2	6.64	5.58272e-16
Q16772	GSTA3	Glutathione S-transferase A3	1.19	0.00263986
Q283N4	Urad	2-oxo-4-hydroxy-4-carboxy-5-ureidoimidazoline decarboxylase	-0.89	0.033246
Q3TCN2	Plbd2	Putative phospholipase B-like 2	-0.86	0.0441014
Q3TW96	Uap1l1	UDP-N-acetylhexosamine pyrophosphorylase-like protein 1	1.08	0.00874903
Q5FW60	Mup20	Major urinary protein 20	-1.12	0.0033431
Q5SWU9	Acaca	Acetyl-CoA carboxylase 1	1.11	0.00609579
Q60991	Cyp7b1	Cytochrome P450 7B1	-1.6	3.73304e-06
Q61646	Hp	Haptoglobin	1.05	0.0111603
Q61694	Hsd3b5	NADPH-dependent 3-keto-steroid reductase Hsd3b5	-2.76	5.58272e-16
Q62264	Thrsp	Thyroid hormone-inducible hepatic protein	1.19	0.00260455
Q63836	Selenbp2	Selenium-binding protein 2	-4.07	5.58272e-16
Q64459	Cyp3a11	Cytochrome P450 3A11	-0.91	0.0292556
Q64FW2	Retsat	All-trans-retinol 13,14-reductase	-0.87	0.0418515
Q6XVG2	Cyp2c54	Cytochrome P450 2C54	-1.54	9.78098e-06
Q71DI3	H3C13	Histone H3.2	1.86	6.5482e-08
Q78KK3	Slc22a18	Solute carrier family 22 member 18	-0.96	0.0381624
Q7M6Y3	Picalm	Phosphatidylinositol-binding clathrin assembly protein	-2.78	5.58272e-16
Q80VJ3	Dnph1	2'-deoxynucleoside 5'-phosphate N-hydrolase 1	1.77	1.10569e-06
Q80X19	Col14a1	Collagen alpha-1(XIV) chain	1.58	9.42983e-06
Q86YZ3	HRNR	Hornerin	-6.64	5.58272e-16
Q8BGL3	Sult2a8	Sulfotransferase 2A8	-1.41	7.54358e-05
Q8BHI7	Elovl5	Elongation of very long chain fatty acids protein 5	2.51	1.20974e-14
Q8BTY1	Kyat1	Kynurenine--oxoglutarate transaminase 1	-1.01	0.0114458
Q8BWN8	Acot4	Peroxisomal succinyl-coenzyme A thioesterase	1.06	0.0108821
Q8QZR3	Ces2a	Pyrethroid hydrolase Ces2a	-1.64	1.76921e-06
Q8R0F9	Sec14l4	SEC14-like protein 4	-1.05	0.00795572
Q8TCJ2	STT3B	Dolichyl-diphosphooligosaccharide--protein glycosyltransferase subunit STT3B	-0.94	0.0217906
Q8VC97	Upb1	Beta-ureidopropionase	-1.68	9.57035e-07
Q8VCH0	Acaa1b	3-ketoacyl-CoA thiolase B, peroxisomal	1.28	0.00087802
Q8VCU1	Ces3b	Carboxylesterase 3B	-1.19	0.00148823
Q8VE09	Ttc39c	Tetratricopeptide repeat protein 39C	-1.02	0.0102625
Q91V92	Acly	ATP-citrate synthase	1.06	0.010561
Q91VF2	Hnmt	Histamine N-methyltransferase	0.96	0.026493
Q91W43	Gldc	Glycine dehydrogenase (decarboxylating), mitochondrial	-0.89	0.0332851
Q91WP6	Serpina3n	Serine protease inhibitor A3N	1.09	0.00823012
Q91X77	Cyp2c50	Cytochrome P450 2C50	-1.13	0.00324457
Q91XE0	Glyat	Glycine N-acyltransferase	-0.99	0.0137599
Q91ZV0	Mia2	Melanoma inhibitory activity protein 2	-0.85	0.0495917
Q920A5	Scpep1	Retinoid-inducible serine carboxypeptidase	-1.66	1.26395e-06
Q925I1	Atad3	ATPase family AAA domain-containing protein 3	-1.28	0.000515222
Q99JY4	Trabd	TraB domain-containing protein	-0.94	0.0258325
Q99P30	Nudt7	Peroxisomal coenzyme A diphosphatase NUDT7	-0.85	0.0490057
Q9BUF5	TUBB6	Tubulin beta-6 chain	1.04	0.0126087
Q9CX80	Cygb	Cytoglobin	1.16	0.00937493
Q9CXE7	Tmed5	Transmembrane emp24 domain-containing protein 5	-1.94	1.58494e-08
Q9CYR6	Pgm3	Phosphoacetylglucosamine mutase	1.12	0.00591352
Q9CZN7	Shmt2	Serine hydroxymethyltransferase, mitochondrial	-0.88	0.037302
Q9CZS1	Aldh1b1	Aldehyde dehydrogenase X, mitochondrial	1.24	0.00144614
Q9D939	Sult1c2	Sulfotransferase 1C2	0.9	0.0461192
Q9D975	Srxn1	Sulfiredoxin-1	0.94	0.03307
Q9DBB9	Cpn2	Carboxypeptidase N subunit 2	1.02	0.0258136
Q9DBE0	Csad	Cysteine sulfinic acid decarboxylase	-2.87	5.58272e-16
Q9DBL1	Acadsb	Short/branched chain specific acyl-CoA dehydrogenase, mitochondrial	-0.89	0.033246
Q9DCC7	Isoc2b	Isochorismatase domain-containing protein 2B	-1.2	0.00134943
Q9DCY0	Keg1	Glycine N-acyltransferase-like protein Keg1	-1.78	1.56714e-07
Q9ET22	Dpp7	Dipeptidyl peptidase 2	-0.95	0.0203049
Q9QXZ6	Slco1a1	Solute carrier organic anion transporter family member 1A1	-0.9	0.0308938
Q9QYC7	Ggcx	Vitamin K-dependent gamma-carboxylase	-1.5	2.86673e-05
Q9QYR7	Acot3	Acyl-coenzyme A thioesterase 3	2.39	3.22742e-13
Q9QYR9	Acot2	Acyl-coenzyme A thioesterase 2, mitochondrial	1.76	4.22607e-07
Q9R092	Hsd17b6	17-beta-hydroxysteroid dehydrogenase type 6	0.92	0.0392985
Q9R0Q6	Arpc1a	Actin-related protein 2/3 complex subunit 1A	-1.02	0.024129
Q9R269	Ppl	Periplakin	6.64	5.58272e-16
Q9Z0K8	Vnn1	Pantetheinase	1.27	0.00100413
Q9Z0R9	Fads2	Acyl-CoA 6-desaturase	0.9	0.0454067
Q9Z211	Pex11a	Peroxisomal membrane protein 11A	1.49	3.96708e-05

## Sheet: S5 Right Lobe ATX304vsRD
Accession	Gene name	Description	Fold Change CD-HFD+ATX304-Right/RD-right (Log2)	Adjusted P-Value CD-HFD+ATX304-Right/RD-right
A2A974	Cyp4a12b	Cytochrome P450 4A12B	1.99	0.0134985
O35488	Slc27a2	Very long-chain acyl-CoA synthetase	1.32	0.0201902
O35728	Cyp4a14	Cytochrome P450 4A14	4.51	5.53171e-16
O35744	Chil3	Chitinase-like protein 3	-1.79	7.22213e-05
O54909	Rdh16	Retinol dehydrogenase 16	1.61	0.00426004
O55137	Acot1	Acyl-coenzyme A thioesterase 1	2.25	9.08883e-07
O88833	Cyp4a10	Cytochrome P450 4A10	4.04	5.53171e-16
O89053	Coro1a	Coronin-1A	2.53	1.42889e-07
P01635	Igkv12-41	Immunoglobulin kappa chain variable 12-41 (Fragment)	-1.49	0.0224897
P02802	Mt1	Metallothionein-1	6.64	5.53171e-16
P03911	Mtnd4	NADH-ubiquinone oxidoreductase chain 4	1.31	0.0407876
P04117	Fabp4	Fatty acid-binding protein, adipocyte	2.42	2.90149e-07
P04908	H2AC4	Histone H2A type 1-B/E	1.25	0.024518
P04939	Mup3	Major urinary protein 3	-1.2	0.0284115
P06728	Apoa4	Apolipoprotein A-IV	1.36	0.0188762
P07355	ANXA2	Annexin A2	1.42	0.0155039
P08207	S100a10	Protein S100-A10	1.71	0.00111666
P13020	Gsn	Gelsolin	1.3	0.0274735
P14602	Hspb1	Heat shock protein beta-1	2.84	6.97024e-12
P16045	Lgals1	Galectin-1	1.61	0.00316727
P16104	H2AX	Histone H2AX	1.4	0.0193952
P16110	Lgals3	Galectin-3	2.45	1.49088e-07
P16152	CBR1	Carbonyl reductase [NADPH] 1	-6.64	5.53171e-16
P16402	H1-3	Histone H1.3	2.14	0.000368725
P18419	Svs4	Seminal vesicle secretory protein 4	6.64	5.53171e-16
P19157	Gstp1	Glutathione S-transferase P 1	-1.86	4.92656e-05
P19324	Serpinh1	Serpin H1	1.88	0.00026453
P19639	Gstm3	Glutathione S-transferase Mu 3	1.73	0.000495226
P20152	Vim	Vimentin	1.83	0.000168416
P21291	CSRP1	Cysteine and glycine-rich protein 1	1.5	0.0047311
P21981	Tgm2	Protein-glutamine gamma-glutamyltransferase 2	1.2	0.0486235
P24452	Capg	Macrophage-capping protein	6.64	5.53171e-16
P27005	S100a8	Protein S100-A8	1.6	0.00326864
P28653	Bgn	Biglycan	1.74	0.000952632
P28654	Dcn	Decorin	1.32	0.0374271
P29391	Ftl1	Ferritin light chain 1	-1.34	0.00417969
P30681	Hmgb2	High mobility group protein B2	1.83	0.000327718
P30933	Svs5	Seminal vesicle secretory protein 5	6.64	5.53171e-16
P31001	Des	Desmin	1.65	0.00200559
P31725	S100a9	Protein S100-A9	1.88	0.000401818
P35492	Hal	Histidine ammonia-lyase	-1.55	0.00135404
P35749	MYH11	Myosin-11	1.85	0.0217218
P37804	Tagln	Transgelin	1.5	0.0224897
P41105	Rpl28	60S ribosomal protein L28	-1.06	0.0392922
P46940	IQGAP1	Ras GTPase-activating-like protein IQGAP1	1.71	0.0139721
P47740	Aldh3a2	Aldehyde dehydrogenase family 3 member A2	2.09	8.11695e-06
P47934	Crat	Carnitine O-acetyltransferase	1.43	0.0136836
P48036	Anxa5	Annexin A5	1.3	0.0236171
P50285	Fmo1	Dimethylaniline monooxygenase [N-oxide-forming] 1	1.19	0.0406347
P51885	Lum	Lumican	2.31	9.64137e-08
P52480	Pkm	Pyruvate kinase PKM	1.32	0.0122896
P54855	UGT2B15	UDP-glucuronosyltransferase 2B15	-1.81	3.78238e-06
P56528	Cd38	ADP-ribosyl cyclase/cyclic ADP-ribose hydrolase 1	6.64	5.53171e-16
P56654	Cyp2c37	Cytochrome P450 2C37	-1.22	0.0118863
P60059	SEC61G	Protein transport protein Sec61 subunit gamma	-1.06	0.0209571
Q00724	Rbp4	Retinol-binding protein 4	1.63	0.0010332
Q00898	Serpina1e	Alpha-1-antitrypsin 1-5	-1.67	0.000158931
Q00915	Rbp1	Retinol-binding protein 1	1.25	0.0405765
Q03311	Bche	Cholinesterase	1.46	0.0296603
Q08211	DHX9	ATP-dependent RNA helicase A	-1.52	0.000190441
Q08857	Cd36	Platelet glycoprotein 4	1.9	0.000263353
Q09666	AHNAK	Neuroblast differentiation-associated protein AHNAK	2.13	1.63301e-06
Q12905	ILF2	Interleukin enhancer-binding factor 2	6.64	5.53171e-16
Q14C51	Ptcd3	Pentatricopeptide repeat domain-containing protein 3, mitochondrial	-1.74	0.000572151
Q3TAS6	Emc10	ER membrane protein complex subunit 10	-1.1	0.0135505
Q3TW96	Uap1l1	UDP-N-acetylhexosamine pyrophosphorylase-like protein 1	2.39	3.24578e-07
Q562R1	ACTBL2	Beta-actin-like protein 2	6.64	5.53171e-16
Q571F8	Gls2	Glutaminase liver isoform, mitochondrial	-1.89	8.2386e-06
Q5FW60	Mup20	Major urinary protein 20	1.48	0.0183805
Q61694	Hsd3b5	NADPH-dependent 3-keto-steroid reductase Hsd3b5	-1.13	0.0250514
Q63836	Selenbp2	Selenium-binding protein 2	-2.1	2.38414e-06
Q64458	Cyp2c29	Cytochrome P450 2C29	-1.5	0.00167151
Q6IRU2	Tpm4	Tropomyosin alpha-4 chain	1.2	0.0420981
Q71DI3	H3C13	Histone H3.2	1.75	0.000889449
Q80X19	Col14a1	Collagen alpha-1(XIV) chain	3	5.38732e-13
Q8BGL3	Sult2a8	Sulfotransferase 2A8	-1.25	0.0204362
Q8BHI7	Elovl5	Elongation of very long chain fatty acids protein 5	1.51	0.0112894
Q8BTM8	Flna	Filamin-A	1.64	0.000368725
Q8BTY1	Kyat1	Kynurenine--oxoglutarate transaminase 1	-1.13	0.0236171
Q8BWN8	Acot4	Peroxisomal succinyl-coenzyme A thioesterase	1.51	0.00311484
Q8BWU8	Etnppl	Ethanolamine-phosphate phospho-lyase	-1.55	0.00062895
Q8CC88	Vwa8	von Willebrand factor A domain-containing protein 8	1.24	0.0360189
Q8JZV9	Bdh2	3-hydroxybutyrate dehydrogenase type 2	-1.42	0.00916389
Q8K182	C8a	Complement component C8 alpha chain	-1.05	0.0288576
Q8QZR1	Tat	Tyrosine aminotransferase	-1.21	0.024518
Q8QZR3	Ces2a	Pyrethroid hydrolase Ces2a	-1.51	0.00212273
Q8R0W0	Eppk1	Epiplakin	2.1	2.16053e-05
Q8VBT2	Sds	L-serine dehydratase/L-threonine deaminase	-1.18	0.0310826
Q8VC97	Upb1	Beta-ureidopropionase	-1.28	0.0073177
Q8VCC2	Ces1	Liver carboxylesterase 1	1.22	0.0410343
Q8VCH0	Acaa1b	3-ketoacyl-CoA thiolase B, peroxisomal	2.34	2.74389e-07
Q91V61	Sfxn3	Sideroflexin-3	-1.17	0.014667
Q91VW3	Sh3bgrl3	SH3 domain-binding glutamic acid-rich-like protein 3	1.65	0.00131033
Q91W43	Gldc	Glycine dehydrogenase (decarboxylating), mitochondrial	-2.05	2.31963e-07
Q96Q89	KIF20B	Kinesin-like protein KIF20B	1.23	0.040235
Q99KP3	Cryl1	Lambda-crystallin homolog	-1.16	0.00858046
Q9CX80	Cygb	Cytoglobin	2.54	4.12524e-05
Q9D8E6	Rpl4	60S ribosomal protein L4	-1.43	0.00445755
Q9DBE0	Csad	Cysteine sulfinic acid decarboxylase	-1.98	1.18327e-05
Q9DBM2	Ehhadh	Peroxisomal bifunctional enzyme	2.46	4.79318e-08
Q9EPC1	Parva	Alpha-parvin	1.49	0.0148135
Q9EQ06	Hsd17b11	Estradiol 17-beta-dehydrogenase 11	1.99	2.403e-05
Q9ESW8	Pgpep1	Pyroglutamyl-peptidase 1	-1.89	0.00659024
Q9JJH1	Rnase4	Ribonuclease 4	1.29	0.0405765
Q9JK53	Prelp	Prolargin	2.36	3.98998e-08
Q9QUH0	Glrx	Glutaredoxin-1	2.27	9.25339e-05
Q9QXF8	Gnmt	Glycine N-methyltransferase	-1.37	0.0073177
Q9QYR7	Acot3	Acyl-coenzyme A thioesterase 3	3.18	4.85823e-13
Q9QYR9	Acot2	Acyl-coenzyme A thioesterase 2, mitochondrial	3.22	5.53171e-16
Q9R257	Hebp1	Heme-binding protein 1	1.23	0.0280946
Q9R269	Ppl	Periplakin	6.64	5.53171e-16
Q9WUZ9	Entpd5	Ectonucleoside triphosphate diphosphohydrolase 5	1.23	0.026417
Q9WVA4	Tagln2	Transgelin-2	1.37	0.0193952
Q9Z0K8	Vnn1	Pantetheinase	2	4.52804e-05
Q9Z211	Pex11a	Peroxisomal membrane protein 11A	2	0.000263353
	Pex11a

## Sheet: S6 Right Lobe ATX304vsHFD
Accession	Gene name	Description	Fold Change CD-HFD+AtX304-Right/CD-HFD-Right	Adjusted P-Value CD-HFD+ATX304-Right/CD-HFD-Right
A2A974	Cyp4a12b	Cytochrome P450 4A12B	6.64	6.12973e-16
B5X0G2	Mup17	Major urinary protein 17	1.27	0.00144464
O35728	Cyp4a14	Cytochrome P450 4A14	3.68	6.12973e-16
O54724	Cavin1	Caveolae-associated protein 1	1.27	0.032789
O54909	Rdh16	Retinol dehydrogenase 16	1.07	0.0228908
O55137	Acot1	Acyl-coenzyme A thioesterase 1	1.72	1.4691e-06
O60488	ACSL4	Long-chain-fatty-acid--CoA ligase 4	1.56	0.00879547
O75891	ALDH1L1	Cytosolic 10-formyltetrahydrofolate dehydrogenase	-0.86	0.0236479
O88833	Cyp4a10	Cytochrome P450 4A10	3.37	6.12973e-16
O89053	Coro1a	Coronin-1A	1.55	0.0010061
P00186	Cyp1a2	Cytochrome P450 1A2	1.42	0.000101127
P02042	HBD	Hemoglobin subunit delta	-0.83	0.0304247
P02089	Hbb-b2	Hemoglobin subunit beta-2	-0.9	0.0469206
P02802	Mt1	Metallothionein-1	-1.36	0.00125756
P06702	S100A9	Protein S100-A9	-6.64	6.12973e-16
P06728	Apoa4	Apolipoprotein A-IV	-1.28	0.00037358
P06801	Me1	NADP-dependent malic enzyme	-0.86	0.0393802
P09234	SNRPC	U1 small nuclear ribonucleoprotein C	1.4	0.0143096
P10648	Gsta2	Glutathione S-transferase A2	1.59	0.000786127
P11588	Mup1	Major urinary protein 1	1.75	8.71533e-07
P11589	Mup2	Major urinary protein 2	1.35	0.000490776
P11862	Gas2	Growth arrest-specific protein 2	-1.63	1.50728e-06
P13516	Scd1	Acyl-CoA desaturase 1	-1.54	2.71094e-06
P14602	Hspb1	Heat shock protein beta-1	1.59	9.0566e-06
P16015	Ca3	Carbonic anhydrase 3	-0.96	0.0161078
P16110	Lgals3	Galectin-3	1.09	0.0415527
P18242	Ctsd	Cathepsin D	0.95	0.041465
P18419	Svs4	Seminal vesicle secretory protein 4	6.64	6.12973e-16
P19096	Fasn	Fatty acid synthase	-1.14	0.00236447
P20152	Vim	Vimentin	1.06	0.0148686
P20852	Cyp2a5	Cytochrome P450 2A5	1.53	0.00025227
P21291	CSRP1	Cysteine and glycine-rich protein 1	1.18	0.00518846
P22105	TNXB	Tenascin-X	1.25	0.0210862
P24452	Capg	Macrophage-capping protein	1.36	0.00993127
P28653	Bgn	Biglycan	1.46	0.000454892
P28654	Dcn	Decorin	1.44	0.00219129
P29391	Ftl1	Ferritin light chain 1	-0.76	0.0443418
P30613	PKLR	Pyruvate kinase PKLR	6.64	6.12973e-16
P30933	Svs5	Seminal vesicle secretory protein 5	2.99	9.40048e-14
P33267	Cyp2f2	Cytochrome P450 2F2	-0.94	0.0196671
P35492	Hal	Histidine ammonia-lyase	-1.39	8.40846e-05
P35749	MYH11	Myosin-11	1.82	0.000812957
P35762	Cd81	CD81 antigen	1.4	0.00111513
P36552	Cpox	Oxygen-dependent coproporphyrinogen-III oxidase, mitochondrial	0.96	0.0358208
P41105	Rpl28	60S ribosomal protein L28	-0.85	0.0173906
P42766	RPL35	60S ribosomal protein L35	-0.92	0.01167
P43883	Plin2	Perilipin-2	-1.49	1.77521e-05
P47740	Aldh3a2	Aldehyde dehydrogenase family 3 member A2	0.99	0.0280081
P47877	Igfbp2	Insulin-like growth factor-binding protein 2	6.64	6.12973e-16
P47915	Rpl29	60S ribosomal protein L29	-0.81	0.0373105
P47963	Rpl13	60S ribosomal protein L13	-0.86	0.0281921
P51885	Lum	Lumican	1.62	5.09984e-06
P52430	Pon1	Serum paraoxonase/arylesterase 1	1.28	0.00113301
P53657	Pklr	Pyruvate kinase PKLR	-1.44	3.85415e-05
P56565	S100a1	Protein S100-A1	-0.83	0.0306166
P58044	Idi1	Isopentenyl-diphosphate Delta-isomerase 1	1.33	0.00260156
P61201	COPS2	COP9 signalosome complex subunit 2	1.16	0.0497211
P62736	ACTA2	Actin, aortic smooth muscle	3.16	6.00701e-11
P62917	RPL8	60S ribosomal protein L8	-0.89	0.0196956
P70194	Clec4f	C-type lectin domain family 4 member F	-1	0.014859
P83731	RPL24	60S ribosomal protein L24	-0.84	0.0212997
P99025	Gchfr	GTP cyclohydrolase 1 feedback regulatory protein	-0.9	0.0253917
Q00724	Rbp4	Retinol-binding protein 4	1.46	6.13746e-05
Q00898	Serpina1e	Alpha-1-antitrypsin 1-5	1.93	1.82725e-06
Q04857	Col6a1	Collagen alpha-1(VI) chain	1.84	0.000155121
Q08857	Cd36	Platelet glycoprotein 4	1.12	0.0212658
Q09666	AHNAK	Neuroblast differentiation-associated protein AHNAK	1.46	7.08861e-05
Q14C51	Ptcd3	Pentatricopeptide repeat domain-containing protein 3, mitochondrial	-1.19	0.00159259
Q3TW96	Uap1l1	UDP-N-acetylhexosamine pyrophosphorylase-like protein 1	1.13	0.0169681
Q3U0B3	Dhrs11	Dehydrogenase/reductase SDR family member 11	-0.78	0.0430802
Q562R1	ACTBL2	Beta-actin-like protein 2	6.64	6.12973e-16
Q571F8	Gls2	Glutaminase liver isoform, mitochondrial	-1.19	0.000373155
Q5FW60	Mup20	Major urinary protein 20	2.8	6.12973e-16
Q61133	Gstt2	Glutathione S-transferase theta-2	0.98	0.0317443
Q62264	Thrsp	Thyroid hormone-inducible hepatic protein	-1.13	0.000756645
Q62433	Ndrg1	Protein NDRG1	1.18	0.0469206
Q63836	Selenbp2	Selenium-binding protein 2	1.65	3.58824e-06
Q64459	Cyp3a11	Cytochrome P450 3A11	0.97	0.0280081
Q64FW2	Retsat	All-trans-retinol 13,14-reductase	2.2	1.12258e-10
Q6P6M5	Pex11g	Peroxisomal membrane protein 11C	1.77	0.0103383
Q6XVG2	Cyp2c54	Cytochrome P450 2C54	1.21	0.0114689
Q71DI3	H3C13	Histone H3.2	-0.77	0.0474213
Q78KK3	Slc22a18	Solute carrier family 22 member 18	1.31	0.0195043
Q7M6Y3	Picalm	Phosphatidylinositol-binding clathrin assembly protein	1.94	4.96428e-06
Q80X19	Col14a1	Collagen alpha-1(XIV) chain	1.54	1.29117e-05
Q86YZ3	HRNR	Hornerin	6.64	6.12973e-16
Q8BHI7	Elovl5	Elongation of very long chain fatty acids protein 5	-1	0.00517659
Q8BTM8	Flna	Filamin-A	1.05	0.0178399
Q8BWU8	Etnppl	Ethanolamine-phosphate phospho-lyase	-0.82	0.0303681
Q8JZZ0	Ugt3a2	UDP-glucuronosyltransferase 3A2	0.96	0.0399524
Q8R0W0	Eppk1	Epiplakin	1.39	0.000302182
Q8VBT2	Sds	L-serine dehydratase/L-threonine deaminase	-1.6	2.47298e-06
Q8VC30	Tkfc	Triokinase/FMN cyclase	-1.02	0.00909046
Q8VCH0	Acaa1b	3-ketoacyl-CoA thiolase B, peroxisomal	0.95	0.0407269
Q91V61	Sfxn3	Sideroflexin-3	-1.09	0.00245567
Q91V92	Acly	ATP-citrate synthase	-1.39	8.34779e-05
Q91VW3	Sh3bgrl3	SH3 domain-binding glutamic acid-rich-like protein 3	1.11	0.0415527
Q91W43	Gldc	Glycine dehydrogenase (decarboxylating), mitochondrial	-1.28	0.000209893
Q91WG0	Ces2c	Acylcarnitine hydrolase	1.2	0.00222888
Q91WL5	Cyp4a12a	Cytochrome P450 4A12A	2.17	1.21396e-09
Q920A5	Scpep1	Retinoid-inducible serine carboxypeptidase	1.21	0.016893
Q96QP1	ALPK1	Alpha-protein kinase 1	1.53	0.00491021
Q99KP3	Cryl1	Lambda-crystallin homolog	-1.24	0.000510342
Q9CX80	Cygb	Cytoglobin	1.38	0.0168577
Q9CZS1	Aldh1b1	Aldehyde dehydrogenase X, mitochondrial	-1.47	2.37623e-05
Q9D379	Ephx1	Epoxide hydrolase 1	1.03	0.01865
Q9D939	Sult1c2	Sulfotransferase 1C2	-1.12	0.00195148
Q9DBM2	Ehhadh	Peroxisomal bifunctional enzyme	1.97	1.12794e-08
Q9DCY0	Keg1	Glycine N-acyltransferase-like protein Keg1	1.05	0.0150329
Q9DD20	Tmt1b	Thiol S-methyltransferase METTL7B	1.01	0.0241668
Q9EP75	Cyp4f14	Leukotriene-B4 omega-hydroxylase 3	1.17	0.0374933
Q9EQ06	Hsd17b11	Estradiol 17-beta-dehydrogenase 11	2.53	6.12973e-16
Q9ESW8	Pgpep1	Pyroglutamyl-peptidase 1	-1.4	0.00520009
Q9ESY9	Ifi30	Gamma-interferon-inducible lysosomal thiol reductase	1.61	0.000605105
Q9H8H3	TMT1A	Methyltransferase-like protein 7A	1.01	0.0241668
Q9JJH1	Rnase4	Ribonuclease 4	1.18	0.0315718
Q9JK53	Prelp	Prolargin	1.6	1.07415e-05
Q9QUH0	Glrx	Glutaredoxin-1	1.72	0.000166949
Q9QXF8	Gnmt	Glycine N-methyltransferase	-0.84	0.0462844
Q9QYR9	Acot2	Acyl-coenzyme A thioesterase 2, mitochondrial	1.71	1.2982e-06
Q9R1J0	Nsdhl	Sterol-4-alpha-carboxylate 3-dehydrogenase, decarboxylating	1.32	0.00514159
Q9R257	Hebp1	Heme-binding protein 1	1.05	0.00930453
