# Supplementary material for: AMPK activator ATX-304 reduces oxidative stress and improves MASLD via metabolic switching
Source: JCI Insight. 2025 Apr 8;10(7):e179990. doi: 10.1172/jci.insight.179990 (PMC11981618; doi:10.1172/jci.insight.179990)
Supplement: Supplemental table 7 [file jciinsight-10-179990-s188.xlsx]

## Sheet: Index
S1. Distinctive lipid species between LL CD-HFD and LL RD in negative mode
S2. Distinctive lipid species between LL CD-HFD+ATX-304 and LL RD in negative mode
S3. Distinctive lipid species between LL CD-HFD+ATX-304 and LL CD-HFD in negative mode
S4. Distinctive lipid species between RML CD-HFD and RML RD in negative mode
S5. Distinctive lipid species between RML CD-HFD+ATX-304 and RML RD in negative mode
S6. Distinctive lipid species between RML CD-HFD+ATX-304 and RML CD-HFD in negative mode
S7. Distinctive lipid species between LL CD-HFD and LL RD in positive mode
S8. Distinctive lipid species between LL CD-HFD+ATX-304 and LL RD in positive mode
S9. Distinctive lipid species between LL CD-HFD+ATX-304 and LL CD-HFD in positive mode
S10. Distinctive lipid species between RML CD-HFD and RML RD in positive mode
S11. Distinctive lipid species between RML CD-HFD+ATX-304 and RML RD in positive mode
S12. Distinctive lipid species between RML CD-HFD+ATX-304 and RML CD-HFD in positive mode

## Sheet: S1
m/z value	ROC value	Loading C2	ID	Distinctive for
714.517	1	0.0291338	PE 34:2	Left Lobe RD
833.543	0.972222	0.0178464	PI 34:2	Left Lobe RD
861.572	0.888889	0.0175625	PI 36:2	Left Lobe RD
859.556	0.805556	0.0140859	PI 36:3	Left Lobe RD
885.581	0.208333	-9.90074e-05	PI 38:4	Left Lobe CD-HFD
766.563	0.166667	-0.00096717	PE 38:4	Left Lobe CD-HFD
790.56	0.194444	-0.00244297	PE 40:6	Left Lobe CD-HFD
764.543	0.236111	-0.00289624	PE 38:6	Left Lobe CD-HFD
788.548	0.180556	-0.00663555	PE 40:7	Left Lobe CD-HFD
1449.98	0.0833333	-0.0126513	CL 72:7	Left Lobe CD-HFD
747.531	0.166667	-0.0131384	PA 40:6	Left Lobe CD-HFD
1451.99	0.0555556	-0.0207453	CL 72:6	Left Lobe CD-HFD
723.52	0.0277778	-0.0237734	PA 38:4	Left Lobe CD-HFD
773.55	0	-0.034834	PG 36:2	Left Lobe CD-HFD
1473.98	0.0277778	-0.0360584	CL 74:9	Left Lobe CD-HFD
865.544	0.111111	-0.0457799	PG 44:12	Left Lobe CD-HFD
618.484	0	-0.0598396	CerP 34:0	Left Lobe CD-HFD
1423.96	0.166667	-0.0818164	CL 70:6	Left Lobe CD-HFD
1425.98	0.0277778	-0.0983758	CL 70:5	Left Lobe CD-HFD
1497.98	0	-0.139023	CL 76:11	Left Lobe CD-HFD

## Sheet: S2
m/z value	ROC value	Loading C4	ID	Distinctive for
773.55	0.902778	1.15051e-07	PG 36:2	Left Lobe ATX304
1473.98	0.75	7.43315e-06	CL 74:9	Left Lobe ATX304
714.517	0.708333	1.87963e-05	PE 34:2	Left Lobe ATX304
788.548	0.847222	0.000125084	PE 40:7	Left Lobe ATX304
861.572	0.0555556	0.02192	PI 36:2	Left Lobe RD
859.556	0.194444	0.0149034	PI 36:3	Left Lobe RD
909.571	0.0555556	0.00821881	PI 40:6	Left Lobe RD
747.531	0.236111	0.00487101	PA 40:6	Left Lobe RD
913.597	0.222222	0.00449781	PI 40:4	Left Lobe RD
1425.98	0.263889	0.000347937	CL 70:5	Left Lobe RD
1421.95	0.194444	3.6176e-05	CL 70:7	Left Lobe RD
1423.96	0.25	2.5233e-05	CL 70:6	Left Lobe RD

## Sheet: S3
m/z value	ROC value	Loading C2	ID	Distinctive for
742.563	0.75	0.0278429	PE 36:2	Left Lobe O304
714.517	1	0.0270263	PE 34:2	Left Lobe O304
618.484	0	-0.0679001	CerP 34:0	Left Lobe CD-HFD
723.52	0.166667	-0.00761336	PA 38:4	Left Lobe CD-HFD
861.572	0.166667	-0.00757589	PI 36:2	Left Lobe CD-HFD
773.55	0.194444	-0.0066689	PG 36:2	Left Lobe CD-HFD
747.531	0.111111	-0.00577111	PA 40:6	Left Lobe CD-HFD
810.556	0.138889	-0.00540746	PS 38:4	Left Lobe CD-HFD
766.563	0.208333	-0.000783873	PE 38:4	Left Lobe CD-HFD

## Sheet: S4
m/z value	ROC value	Loading C2	ID	Distinctive for
1497.98	1	0.0722561	CL 76:11	Right Lobe CD-HFD
1425.98	0.944444	0.0486302	CL 70:5	Right Lobe CD-HFD
618.484	1	0.0382186	CerP 34:0	Right Lobe CD-HFD
773.55	0.930556	0.0364301	PG 36:2	Right Lobe CD-HFD
865.544	0.819444	0.0284767	PI O-33:2	Right Lobe CD-HFD
723.52	0.916667	0.0101093	PA 38:4	Right Lobe CD-HFD
1449.98	0.916667	0.00803036	CL 72:7	Right Lobe CD-HFD
810.556	0.902778	0.00656786	PS 38:4	Right Lobe CD-HFD
766.563	0.75	0.000643822	PE 38:4	Right Lobe CD-HFD
885.581	0.736111	7.63099e-05	PI 38:4	Right Lobe CD-HFD
833.543	0	-0.0110759	PI 34:2	Right Lobe RD
742.563	0.25	-0.0106693	PE 36:2	Right Lobe RD
834.556	0.222222	-0.009199	PS 40:6	Right Lobe RD
714.517	0.0555556	-0.00916036	PE 34:2	Right Lobe RD
859.556	0.236111	-0.0060969	PI 36:3	Right Lobe RD
861.572	0.0555556	-0.00546823	PI 36:2	Right Lobe RD
909.571	0.25	-0.00502504	PI 40:6	Right Lobe RD

## Sheet: S5
m/z value	ROC value	Loading C2	ID	Distinctive for
1497.98	1	0.157622	CL 76:11	Right Lobe ATX304
1473.98	0.972222	0.0407107	CL 74:9	Right Lobe ATX304
773.55	1	0.0292008	PG 36:2	Right Lobe ATX304
1451.99	0.722222	0.0204602	CL 72:6	Right Lobe ATX304
788.548	0.805556	0.00414781	PE 40:7	Right Lobe ATX304
714.517	0.75	0.00288861	PE 34:2	Right Lobe ATX304
865.544	0.263889	-0.161468	PI O-33:2	Right Lobe RD
909.571	0.0694444	-0.0183912	PI 40:6	Right Lobe RD
833.543	0.166667	-0.00985417	PI 34:2	Right Lobe RD
861.572	0	-0.00832867	PI 36:2	Right Lobe RD
834.556	0.291667	-0.00583431	PS 40:6	Right Lobe RD

## Sheet: S6
m/z value	ROC value	Loading C2	ID	Distinctive for
773.55	0.0555556	5.52447e-13	PG 36:2	Right Lobe ATX304
714.517	0	9.85428e-07	PE 34:2	Right Lobe ATX304
859.556	0.236111	0.00330931	PI 36:3	Right Lobe ATX304
723.52	0.833333	0.0136539	PA 38:4	Right Lobe HFD
810.556	0.777778	0.0106237	PS 38:4	Right Lobe HFD
909.571	0.833333	0.00741047	PI 40:6	Right Lobe HFD
913.597	0.708333	0.0055089	PI 40:4	Right Lobe HFD
618.484	0.916667	0.00524692	CerP 34:0	Right Lobe HFD
865.544	0.902778	0.00220831	PG 44:12	Right Lobe HFD
1423.96	0.805556	0.0021966	CL 70:6	Right Lobe HFD
1425.98	0.944444	0.00213286	CL 70:5	Right Lobe HFD
1497.98	0.805556	0.0015223	CL 76:11	Right Lobe HFD

## Sheet: S7
m/z value	ROC value	Loading C2	ID	Distinctive for
810.576	0	0.139794	PC 38:4	Left Lobe HFD
782.578	0.0972222	0.0428775	PC 36:4	Left Lobe HFD
881.76	0.0555556	0.00520356	TG 54:5	Left Lobe HFD
524.367	0.194444	0.00151426	LPC 18:0	Left Lobe HFD
520.305	0.888889	0.00120589	PC 18:2	Left lobe RD
534.292	0.708333	0.00139055	PC 16:0	Left lobe RD
780.557	0.805556	0.00144176	PC 34:2	Left lobe RD

## Sheet: S8
m/z value	ROC value	No loading	ID	Distinctive for
534.292	0.708333		PC 16:0	Left Lobe 304
780.557	0.75		PC 34:2	Left Lobe 304
881.76	0.819444		TG 54:5	Left Lobe 304
806.571	0.208333		PC 38:6	Left Lobe RD

## Sheet: S9
m/z value	ROC value	Loading C8	ID	Distinctive for
534.292	0.138889	0.00141458	PC 16:0	Left Lobe 304
780.557	0.166667	0.00977967	PC 34:2	Left Lobe 304
810.576	0.986111	0.172366	PC 38:4	Left Lobe HFD
782.578	0.888889	0.156814	PC 36:4	Left Lobe HFD
806.571	0.833333	0.0221474	PC 38:6	Left Lobe HFD
524.367	0.833333	0.00767776	LPC 18:0	Left Lobe HFD
544.361	0.861111	0.00192123	PC 20:4	Left Lobe HFD
881.76	0.722222	0.00163295	TG 54:5	Left Lobe HFD

[truncated: 3 more sheets: S10, S11, S12]
