# Supplementary material for: AMPK activator ATX-304 reduces oxidative stress and improves MASLD via metabolic switching
Source: JCI Insight. 2025 Apr 8;10(7):e179990. doi: 10.1172/jci.insight.179990 (PMC11981618; doi:10.1172/jci.insight.179990)
Supplement: Supplemental table 8 [file jciinsight-10-179990-s189.xlsx]

## Sheet: Index
S1. List of primers used for RT-qPCR

## Sheet: S1 RT-qPCR primers
Gene	Primer	Sequence
Acaca	Fw	TGGGGATCTCTGGCTTACA
	Rv	AGCCAGACATGCTGGATCT
Acaa1a	Fw	GAGACATCTCCGTGGGCAAT
	Rv	GGCTCCTGGCTCAAGAACAT
Acadm	Fw	CTGCTAGTGGAGCACCAAGG
	Rv	GCGAGTTCAACCTTCATCGC
Ehhadh	Fw	CCCTGGCTATGATCCGCCTC
	Rv	TGTGATTACAGTTGGACTGATGGC
Slc27a1	Fw	GCCCATCTTCCTGCGTCTT
	Rv	CCGGGTCTTCTGGATCTTGA
Slc27a2	Fw	GGTGGAAAGGAGAGAACGTAGCT
	Rv	CATCCCAATTCGACCCTCAT
Cd36	Fw	TTGGCCAAGCTATTGCGACA
	Rv	GGAAAGGAGGCTGCGTCTGT
VLDR	Fw	CCGAGACTGTGTTGATGGCT
	Rv	CCCAGGCACTGATTGACGTT
Yhwaz	Fw	CTGCGTGACATCTGCAACGA
	Rv	GCGGCAGAAGAAAGACAAT
