# Supplementary material for: AMPK activator ATX-304 reduces oxidative stress and improves MASLD via metabolic switching
Source: JCI Insight. 2025 Apr 8;10(7):e179990. doi: 10.1172/jci.insight.179990 (PMC11981618; doi:10.1172/jci.insight.179990)
Supplement: Supporting data values [file jciinsight-10-179990-s190.xlsx]

## Sheet: Figure 1B
Days	RD																				CD-HFD																			CD-HFD+ATX-304
	41	42	43	44	45	46	47	48	49	50	71	72	73	74	75	76	77	78	79	80	51	52	53	54	55	56	57	58	59	60	81	82	83	84	85	86	87	88	89	90	61	62	63	64	65	66	67	68	69
0	21.7	22.6	20.6	20.3	20.3	21.8	21.8	21.2	21.3	19.8	18.9	19.9	19	20.9	21.1	18.7	18.9	19.6	18.1	19.8	22.2	19.9	19.3	20	18.8	21.8	21	20.4	19.5	20.3	17.9	19.1	17.1	19.1	19.3	19.5	18.4	21.7	18.9	20.6	20	20.4	20.6	20.7	19.5	20.7	22.4	20.6	19.3
8	23.2	24	21.9	22.7	21.9	24.3	24.1	23.3	23.1	21.9	20.9	23.1	22.5	23.2	23.2	21.6	21.6	22.7	21.4	23.2	24.5	22.6	21.6	22.5	21.3	24	23	22.3	21.1	22.5	20	21.4	19.8	20.4	22.2	21.9	20.3	24.7	21.9	23.2	22.1	22.8	22.9	22.8	21.6	23.5	24.8	22.4	21.6
15											21.7	26.8	24.6	24.6	25.5	23.5	24.1	24.6	23.3	26.6											21.7	22.9	22.6	22.3	24.1	22.9	22.2	27.8	24.4	24.9
21	24.8	26.1	23.8	24.9	24.3	28.3	28.4	26.4	26.9	24.4	21.9	27.3	25.1	24.7	25.5	24	24.6	25.5	23.5	26.6	27.6	26.5	25.9	25.6	24.7	26	25.6	25.3	23	26.2	22.2	22.5	22.2	21.3	23.9	23	22	28.2	24.2	24.7	24	26.5	26.7	26	22.7	27.8	27.4	25.1	25.7
29	25.5	25.7	24.2	25.5	24.5	28.7	29.2	27.5	27.8	24.6	23.5	29.7	26.6	26.4	26.8	24.8	25	27.3	24.5	28.8	28.3	27.3	26.8	26.3	25.8	27.5	26.3	26.4	23.8	27.1	24.3	24.8	24.9	24.2	26.2	24.5	25	31.9	27.4	27.2	24.6	26.6	27.8	26.8	23.1	28.9	27.9	25.6	26.3
36	27.4	27.9	25.1	27	26	30.5	30.9	28.9	29.7	27.1	24.2	30.6	27	27	27.4	25.5	25.3	26.8	24.9	29.6	29.3	28.7	29	28.2	27.3	28.1	27.5	27.3	24.8	28.8	25.3	25.8	25.7	24.5	26.6	25.2	26.9	33.7	30.3	30.7	25.3	28.1	29.1	27.8	23.8	30.4	29.1	26.9	28.3
43											24.8	31.2	27.9	27.8	27.8	25.9	26.2	27.7	25.5	30.2											24.8	25.5	26.1	25.8	26.5	25.9	27.3	34	30.9	31.8
47	28.3	28.3	26.1	27.5	26.5	31.4	31.6	30	30.5	28.2	24.1	31.5	28	27.6	27.5	26.1	25.6	27.4	25.5	30.4	32.4	31.1	30.9	30.4	29.5	31.7	30	30.2	26.7	32.4	26.3	26.2	26.8	24.8	27.7	25.9	28.5	34.8	31.6	32.2	27.7	30.4	32.2	30.1	25.4	33.7	32.1	28.5	31
57											25.1	33.3	29	28.2	28.7	28.1	27.5	29.1	26.3	32.2											26.1	27.7	30.1	27.2	29.6	27.3	30.5	37.8	33.3	33.5
63	30.2	31.2	31.2	31.8	32.5	32.2	32.5	32.9	33.2	32.9	25.3	33.2	29.4	28.2	28.9	27.6	27.7	29.1	26.4	32.1	33	31.1	33.7	32.8	31.8	35.1	32.3	32.5	29	35.6	27.2	28.2	30.7	27.3	27.5	27.9	30.3	37.6	33.2	33.5	30.4	33.8	35.1	32.8	27.5	33.7	32.6	28.3	32.2
70	30	31.4	31.5	33.5	35.3	36.3	37	37.7	38.4	38.9	25.7	34.1	29.6	28.5	29.3	28	28	29.6	26.9	32.8	35.1	32.9	35.4	33.7	33.1	35.8	33.6	33.6	30.4	36.8	27.7	29	31.6	28.7	30.3	27.9	32.3	38.5	34	34.2	31.8	34.7	36.3	34.2	28.7	35	33.8	28.7	33.8
77	26.8	27.9	28.8	29.9	30.6	30.2	31.5	32	32.7	33	25.2	34.8	29.7	28.4	29.6	28.4	27.6	29.9	27.5	33.6	36.5	34.6	36.1	34.5	34.6	36.2	34.6	34.1	31.6	37.2	29.2	30.5	33.2	29.5	32.2	29.6	33.7	40.8	36.6	36.6	33.6	35	37.7	35.6	29.4	36.4	35.7	30	34.9
85	28.5	29.4	29.8	29.8	30.1	30.1	30.7	30.4	30.1	30.8	26.7	36.9	30.8	30.3	31	29.9	29.4	31.5	29	35.6	37.3	36	38	36.5	34.7	37.8	35.9	34.5	33	38.7	28.7	30.6	34.1	29.6	32.8	30.6	34.5	41.6	37.5	37.6	33.1	35.2	38.2	35.3	28.6	38.2	36.8	30.6	35.7
91	28.3	29	28.6	29.9	30.2	30.2	30.3	30.8	31.4	31.2	26.3	34.6	30.4	29.6	31.1	29	29.2	30.9	28.6	34.6	39.1	38.3	39.8	38.8	36.2	38.3	36.8	34.7	33.1	38.5	28.7	30.2	33.8	29.6	32.6	31.2	33.9	41.3	36.6	36.2	33.5	37.4	39.5	37.6	29.3	40.2	38.7	31.2	37.5
98	32.5	33.8	33.8	35.5	32.8	35.7	36.8	37.1	37.6	37.9	26.8	34.9	30.9	30.2	32.3	29.6	28.9	30.5	28.5	35.1	41.2	39.8	40.6	38.8	38.2	40.6	38.2	36.9	34.6	40.3	30.7	26.6	35.3	31.9	35.4	34	37.6	44.8	40.3	39.8	35.4	38.4	39.8	38.7	30.2	41.3	39.4	31.3	38
104	32.3	33.3	33.3	34.7	34.9	35.5	35.2	35.6	36.1	37.1	27.5	35.9	31	31.1	32.7	29.9	29.5	31	28.9	36.3	42.9	42.2	41.3	40.8	40.6	42.1	38.4	39	35.3	41.9	31.5	30.2	35.7	32.5	34.6	35.6	38.5	45.7	41.7	40.6	38	39	41.4	40.1	32.4	43	40.4	33.1	39
111	30.9	32	32.9	34.2	34.4	34.1	36.6	37.4	37.6	37.7											44	43.6	42.7	42.4	43.4	43.6	39.6	39.5	36.4	42.5											39.5	40.7	43	42	33.3	44.1	42	33.9	40.8
120	31.6	32.1	32	33.4	35.2	33.1	34.2	34.2	34.8	35.4	27.8	37.1	31.3	30.2	33.4	30.8	29.8	31.7	28.9	36.8	45	44.3	43.5	43.7	44.5	45.7	40.6	40.8	37.5	43.4	32.7	32	36.6	34	36.8	38	41.9	48	43.6	42.6	41	41.5	45	42.8	33.5	45.3	43	34.2	41.5
127	29.8	30.5	32.1	32.1	32.6	33.5	34.8	35.3	36.1	37.1	28.1	36.7	31.7	31.3	34.6	30.7	30	31.8	29	37.4	45.7	45	44.4	44.3	44.9	46.5	41.5	42	38.6	44.8	31.6	33.4	37.2	33.7	37.2	38	42.3	47.7	44.8	43	42.6	42.3	46.2	44.2	34.3	44.7	43.7	34.2	41.4
135
140	31.5	37	33.1	29.5	30.2	37.6	37.4	37.2	33.9	36.2	27.3	36.5	31.5	31.3	34	31.1	30.5	31.6	29.2	38.2	46.2	46.5	45.6	45.2	45.6	47.3	43.3	42.6	39.9	45.7	35.8	35.7	39.6	32.2	39.5	40.2	44.9	50.4	47.1	45.9	43.4	43.7	46.4	43.5	34.2	45.5	42.7	34.1	42.9
144	33.1	38.2	32.6	30.2	29.4	37.4	37.8	38.2	35.4	36.6	28.3	37.5	31.4	31.7	34.3	31.8	30.6	32	30.1	38.8	46.2	46.3	45.5	44.3	45.5	47.7	43.2	43.5	40.6	45.8	32.9	36.3	40.6	36.4	40.3	41.4	47.3	50.7	48.2	46.7	43.6	43	46	44.4	34.1	45.1	42.6	33.2	42.6
154	33.2	40.4	33.6	30.4	31	38.3	37.9	38.8	36	36.9	28.7	38.4	31.5	31.6	36.1	31.5	31.1	32.8	31.2	39.2	46.6	46.9	45.7	44.5	46	48.8	44.4	44.9	41.4	46.9	33.7	36	39.8	35.9	39.7	41.3	44.8	49.8	45.9	45.3	39	36.8	39.3	38.8	29.3	38.4	36.4	27.7	35.9
161	32.6	39.4	33	30.5	31.3	37.8	38.4	38	35.4	35.8	29.9	39.2	31.9	31.6	34.6	32.2	30.9	33	31.4	39	46.6	46.7	47	45.1	46.4	49.5	44.7	45.3	42	48	35.8	38	41.9	38.9	42.5	43.2	46.7	51.6	47.5	47.2	35.9	31	35.5	32.9	27.4	35.2	32.3	27.9	32
168	34.3	41.3	33.7	32.1	32.2	39.4	39.9	39.1	36.1	36.8											47.1	48	48.2	46	47.7	50.7	46.5	46.9	43.6	49.1											34.3	29.5	34.8	31.7	27.2	34	33	28.9	31.3
175	33.6	41.6	33.7	31.8	29.8	39.5	40	39.3	36	36.7											48.1	48.4	49	47.1	48.2	50.5	47.5	47.4	43.9	50.2											34.5	32.3	34.3	32.4	27.3	33.8	33.4	29.2	32.1
182	33.4	42	34	31.9	31.1	39.8	39.9	40.3	36.2	37.8											49	48.6	49.4	47.2	48.1	52	48.4	48.6	45.2	51.3											33.8	31.9	33.5	33.9	27.7	32.9	32.8	28.8	31.8
189	33.6	43.1	34.9	32.1	31.9	40.2	40.7	41	36.2	38.1											49.3	49.2	49.4	48	48.4	52.4	48.9	49.4	46.1	51.9											33.9	30.7	32.7	33.7	27.3	33.1	32.3	28.6	31.8
196	34.2	43.9	35	32.1	32.2	36.8	40.4	41.1	39.9	38.5											49.4	49.6	49.2	48.2	48.8	52.9	48.5	49.3	46.8	51.8											34.5	30.6	33.5	33	27.2	33.5	32.8	29	31.6
203	33.3	41.3	33.6	31.4	31.8	39.5	39.8	40.1	36.7	37.7											46.4	47.9	48	46.3	46.8	51.5	47.7	48.9	45.8	51.9											35	30.8	33.1	32.3	25	32.3	31.5	28.3	30.8
210	34.6	41.2	34.5	32.6	32.3	39.6	41.1	41.1	38	38.3											46.5	47.7	47.9	46	47.4	52.3	48	49.6	46.6	53											33.9	30.6	33	32.2	26.3	31.8	32.1	28.4	30.4
217
224											33.3	41.2	33	33.9	40	35.1	32.5	34.8	34	42.2											42.4	46.7	48.2	46.7	51.4	49.4	52.7	55.4	53.5	53.5
230											32.8	41.9	33.5	33.6	39.5	35.7	33.1	35.2	35	41.8											43.5	48.6	49.1	48	52.9	49.9	52.3	55.9	53.9	53.9
238											32	42.4	33.8	33.6	39.8	35.9	33.5	34.5	35.3	42.5											44.3	47.1	49.3	46.8	51.9	50.2	51.8	55	53.8	53
245											32.4	42.5	33.5	34	40	35.3	33.8	35.4	34.5	42.6											45.3	47.9	49.2	47.9	52.7	49.6	52.2	54.9	53.7	53.6
252											32.6	42.8	34	33.1	40.4	35.8	33.6	36.1	34.8	43.5											46.4	48.5	49.1	48.4	52.8	51	55.3	56.7	55.6	54.8
259											32.8	42.3	33.8	32.9	40.4	35.1	33.5	35.3	35.5	43.1											46	48.6	48.1	47.9	52.7	55.8	55.4	56.9	49.6	55.5
265											33.4	43.6	33.3	32	40.7	35.8	33.9	35.6	35.8	43.8											47.1	47.8	48.4	47.7	52.7	50.6	55.4	57.5	55.5	55.8
273											34.1	43.5	34.1	33.9	40.6	37.4	34.2	36.1	36.5	44.5											47.6	49	49.5	48.4	53.8	52.4	53.4	58.4	56.6	56.7
279											33.7	44	33.9	34.1	41.1	37.8	34.2	36.7	36.9	44.7											47	48.4	49	47	52.9	52.9	53.1	57.5	56.5	56.6
285											33.6	44.4	33.8	35	41.2	36.9	34.2	36.8	36.7	44.2											48.6	49.5	50.2	48	52.4	53.1	54.6	58	57	56.3
292
299											33.6	43.7	33.7	34	40.7	35.6	33.7	36.3	35.4	44.2											48.8	50	49.8	47.6	51.6	52	56.2	58.8	58.3	57.2
306
313
[truncated: 11 more columns]

## Sheet: Figure 1C
RD Start	RD End	CD-HFD Start	CD-HFD End	CD-HFD+ATX-304 Start	CD-HFD+ATX-304 End
29.55	29.02	29.16	30.79	25.08	24.61
27.83	29.47	29.24	31.05	26.64	25.19
24.24	24.72	29.94	32.08	28.42	26.5
26.59	27.2	27.94	29.52	26.76	26.69
25.7	27.65	28.12	29.79	23.31	20.78
30.05	31.02	27.24	29.5	28.02	26.91
29.41	30.47	26.63	28.37	28.67	27.23
27.74	28.38	26.58	28.25	25.46	25.4
29.35	30	23.79	25.78	27.11	26.02
26.99	28.05	26.52	28.41	27.39	25.4

## Sheet: Figure 1D
RD Start	RD End	CD-HFD Start	CD-HFD End	CD-HFD+ATX-304 Start	CD-HFD+ATX-304 End
2.06	3.25	15.54	13.5	17.68	8.87
8.7	10.1	15.32	14.52	15.25	4.26
6.93	7.95	13.83	13.28	15.97	4.48
2.17	3.22	14.64	14.65	16.01	4.7
1.64	2.44	15.76	15.38	9.82	4.09
6.23	6.11	18.7	21.63	15.48	4.3
6.45	8.23	15.25	18.04	12.06	4.43
8.59	9.94	15.39	19.91	6.43	2.89
4.24	4.81	15.47	20.4	13.94	3.61
8.02	7.88	17.92	23.12	16.59	6.49

## Sheet: Figure 1E
RD Start	RD End	CD-HFD Start	CD-HFD End	CD-HFD+ATX-304 Start	CD-HFD+ATX304 End
33.1	33.7	46.2	45.7	33.7	34.4
38.2	40.6	46.3	47.1	43	30.7
32.6	33.8	45.5	46.4	46	32.3
30.2	31.9	44.3	45.4	31.9	32.7
29.4	31.6	45.5	47	31.6	26.2
37.4	39	47.7	52.5	39.1	32.6
37.8	40.4	43.2	47.7	40.4	33
38.2	40.2	43.5	49.6	40.2	29.3
35.4	36.8	40.6	47.3	36.8	30.7
36.6	37.6	45.8	53	37.6	33.2

## Sheet: Figure 1F
Albumin (g/dL)				Alanine Aminotransferase (U/L)
RD	CD-HFD	CD-HFD+ATX-304		RD	CD-HFD	CD-HFD+ATX-304
3.5	3.9	3.5		55	38	64
3.8	4.1	3.6		33	312	197
4.1	4.2	3.9		30	52	389
3	4	3.2		33	77	64
3.5	4.1	3.7		34	96	21
3.5	4	3.2		25	308	71
3.5	4	3.2		27	114	134
3.9		3.1		38		64
3.5	4.2	3.5		27	104	105
3.6	4.1	3.5		32	182	72
Bile Acid (µmol/L)				Blood Urea Nitrogen (mg/dL)
RD	CD-HFD	CD-HFD+ATX-304		RD	CD-HFD	CD-HFD+ATX-304
1	3	9		RD	CD-HFD	CD-HFD+O304
1	1	18		19	20	35
1	1	7		24	27	25
1	1	3		25	19	35
1	1	1		18	20	31
1	5	14		21	19	31
1	1	14		23	22	31
1		5		23	21	30
1	1	8		20		37
1	1	5		24	22	30
				27	28	30

## Sheet: Figure 2A
Total cholesterol (mg/dL)
RD	CD-HFD	CD-HFD+ATX-304
102	190	167
117	219	141
125	208	133
101	209	154
105	218	162
119	248	137
113	204	120
132		128
99	211	134
126	204	153

## Sheet: Figure 2B
Total cholesterol (mg/g liver)				Free cholesterol (mg/g liver)				Cholesteryl esters (mg/g liver)
RD	CD-HFD	CD-HFD+ATX-304		RD	CD-HFD	CD-HFD+ATX-304		RD	CD-HFD	CD-HFD+ATX-304
1.80878	1.89561	2.09584		1.29515	2.06744	1.7321		0.513626	-0.171824	0.363741
1.89823	2.07056	3.15627		1.63749	2.39388	2.79531		0.260746	-0.323326	0.360961
2.3903	2.703	2.59858		1.7486	3.27206	2.47199		0.641702	-0.569053	0.126593
2.59935	2.08563	2.34576		2.06897	2.35033	2.10822		0.530381	-0.264701	0.237545
1.98614	1.99983	3.33419		1.76033	2.11103	2.72346		0.225815	-0.111197	0.610726
2.33655	1.97691	3.17044		2.08649	1.86759	2.94503		0.25006	0.109315	0.225404
2.53272	2.19861	2.7607		2.42186	2.22017	2.84953		0.110854	-0.021555	-0.0888257
2.15497	2.018	3.30914		2.02915	1.80616	3.21181		0.125826	0.211834	0.0973276
2.27354	2.67739	3.06047		2.06141	2.60731	2.57634		0.212129	0.0700804	0.484133
2.32025	2.76806			2.35412	2.69548	2.98999		-0.0338722	0.0725833

## Sheet: Figure 2C
Hepatorenal index (Start of treatment)				Hepatorenal index (10w of treatment)
RD	CD-HFD	CD-HFD+ATX-304		RD	CD-HFD	CD-HFD+ATX-304
0.86	1.18	1.25		0.88	1.17	1.32
1.15	1.23	1.29		1.23	1.88	1.61
1.12	1.25	1.21		1.11	1.12	1.17
0.75	1.17	1.21		0.96	1.26	1.21
1.08	1.19	1.23		1	1.49	0.93
1.04	1.22	1.28		0.98	1.81	1.56
1.05	1.19	1.18		1.12	1.61	0.96
1.21	1.21	1.23		1.02	1.64	0.86
1.09	1.2	1.23		1.15	1.77	1.37
1.1		1.27		1.05	1.5	1.18

## Sheet: Figure 2E
ORO positive areas (%) - Left lobe (T=45w)
RD	CD-HFD	CD-HFD+ATX-304
10.1193	31.8275	9.66735
8.66807	24.0294	8.25802
10.1559	12.0077	2.58007
6.013	14.4848	1.10343
7.3277	15.9079	11.0358
ORO positive areas (%) - Right median lobe (T=45w)
RD	CD-HFD	CD-HFD+ATX-304
3.65822	18.3636	14.0245
7.74407	17.8697	10.3888
9.11657	14.2131	19.1244
3.9065	15.1637	21.5348
5.294	14.427	11.1563

## Sheet: Figure 2F
Triacylglycerol (mg/g)
RD	CD-HFD	CD-HFD+ATX-304
5.28	43.24	59.34
12.87	73.59	26.01
17.45	62.62	30.04
6.34	84.18	14.38
3.63	53.2	12.64
7.37	159.81	23.68
20.12	101.22	45.76
13.53	74.09	20.04
5.71	75.07	45.9
13.65	101.46	48.22

[truncated: 16 more sheets: Figure 2G, Figure 3B, Supplementary Figure 1A, Supplementary Figure 1B, Supplementary Figure 1C, Supplementary Figure 2, Supplementary Figure 3A, Supplementary Figure 3B, Supplementary Figure 4A, Supplementary Figure 4B, Supplementary Figure 4C, Supplementary Figure 5B, Supplementary Figure 5D, Supplementary Figure 7, Supplementary Figure 8, Supplementary Figure 9]
